# Supplementary material for: Gender Dysphoria and Sexual Euphoria: A Bayesian Perspective on the Influence of Gender-Affirming Hormone Therapy on Sexual Arousal
Source: Arch Sex Behav. 2024 Jan 12;53(5):1859–71. doi: 10.1007/s10508-023-02778-1 (PMC11106106; doi:10.1007/s10508-023-02778-1)
Supplement: Supplementary file 2 — Supplementary file2 (XLSX 28 KB) [file 10508_2023_2778_MOESM2_ESM.xlsx]

## Sheet: Group
Group-Level Effects:
~S (Number of levels: 70)
	Estimate	Est.Error	l-95% CI	u-95% CI	Rhat	Bulk_ESS	Tail_ESS
sd(XHXG_Intercept)	1.39	0.15	1.12	1.73	1	5244	9690
sd(XHXL_Intercept)	0.7	0.12	0.46	0.94	1	5040	6880
sd(XLXG_Intercept)	1.01	0.18	0.66	1.37	1	4268	7139
cor(XHXG_Intercept,XHXL_Intercept)	0.16	0.16	-0.16	0.47	1	10093	13707
cor(XHXG_Intercept,XLXG_Intercept)	0.56	0.13	0.28	0.81	1	6026	7090
cor(XHXL_Intercept,XLXG_Intercept)	-0.14	0.19	-0.51	0.23	1	7341	10595

## Sheet: Population
Population-Level Effects:										Frequentist Estimates:
	Estimate	Est.Error	l-95% CI	u-95% CI	Rhat	Bulk_ESS	Tail_ESS			Estimate	Std. Error	z value	Pr(>|z|)	Star
XHXG_GCW	0.1	0.3	-0.5	0.71	1	3976	6396			0.09876	0.28928	0.341	0.73279
XHXG_GTM	-0.18	0.34	-0.85	0.5	1	4851	7806			-0.1317	0.31941	-0.412	0.680102
XHXG_GCM	1.53	0.45	0.66	2.44	1	5292	8051			1.46577	0.39579	3.703	0.000213	***
XHXG_GTW	-0.66	0.44	-1.51	0.2	1	5457	9161			-0.58325	0.40873	-1.427	0.153585
XHXG_M2	-0.08	0.17	-0.42	0.26	1	14035	14682			-0.07808	0.15727	-0.496	0.619547
XHXG_Age0	0.04	0.03	-0.01	0.1	1	5138	9421			0.05587	0.02473	2.259	0.023882	*
XHXG_sex_present0	-0.1	0.12	-0.33	0.12	1	5746	10160			-0.17722	0.1625	-1.091	0.275458
XHXG_twPca	-0.2	0.19	-0.57	0.17	1	22641	14610			0.03497	0.12232	0.286	0.774934
XHXG_tmPca	0.04	0.14	-0.23	0.32	1	20384	15358			-0.04059	0.10578	-0.384	0.701212
XHXG_GTM:M2	-0.44	0.26	-0.94	0.08	1	16174	15168			-0.35045	0.23106	-1.517	0.129341
XHXG_GCM:M2	-0.24	0.36	-0.96	0.49	1	17903	15616			-0.15742	0.31717	-0.496	0.619655
XHXG_GTW:M2	0.35	0.31	-0.25	0.96	1	17846	16249			0.27278	0.27453	0.994	0.320408
XHXL_GCW	-0.43	0.19	-0.8	-0.05	1	9115	12339			-0.488195	0.184099	-2.652	0.00801	**
XHXL_GTM	-1.88	0.23	-2.34	-1.43	1	13394	14623			-1.69231	0.219837	-7.698	1.38e-14	***
XHXL_GCM	-1.75	0.3	-2.34	-1.18	1	12111	13342			-1.72803	0.271121	-6.374	1.85e-10	***
XHXL_GTW	-1.19	0.28	-1.76	-0.66	1	12145	14449			-1.10296	0.2674	-4.125	3.71e-05	***
XHXL_M2	0.11	0.19	-0.26	0.47	1	14697	13747			0.179794	0.169483	1.061	0.28876
XHXL_Age0	0.01	0.02	-0.03	0.04	1	9974	13181			-0.002007	0.015276	-0.131	0.89547
XHXL_sex_present0	-0.08	0.08	-0.24	0.07	1	11334	13710			0.003828	0.193569	0.02	0.98422
XHXL_twPca	0.03	0.21	-0.38	0.45	1	18388	15005			0.099778	0.170703	0.585	0.55887
XHXL_tmPca	0.1	0.19	-0.26	0.47	1	20403	15823			-0.08786	0.074996	-1.172	0.24138
XHXL_GTM:M2	-0.26	0.31	-0.87	0.36	1	15446	14992			-0.361806	0.277605	-1.303	0.19247
XHXL_GCM:M2	-0.33	0.4	-1.13	0.47	1	18123	15581			-0.393984	0.353532	-1.114	0.2651
XHXL_GTW:M2	-0.06	0.36	-0.78	0.64	1	16798	15170			-0.061538	0.324655	-0.19	0.84966
XLXG_GCW	-0.88	0.29	-1.45	-0.32	1	8392	12056			-0.932509	0.283973	-3.284	0.00102	**
XLXG_GTM	-0.43	0.3	-1.03	0.15	1	9343	12343			-0.384332	0.30385	-1.265	0.20592
XLXG_GCM	0.9	0.39	0.14	1.68	1	11003	13843			0.8733	0.371002	2.354	0.01858	*
XLXG_GTW	-0.28	0.41	-1.09	0.51	1	10266	13857			-0.017703	0.39585	-0.045	0.96433
XLXG_M2	-0.14	0.28	-0.7	0.41	1	12160	13632			-0.020088	0.238596	-0.084	0.9329
XLXG_Age0	0.06	0.02	0.01	0.11	1	10044	12823			0.061935	0.023083	2.683	0.00729	**
XLXG_sex_present0	0.01	0.11	-0.21	0.22	1	9945	12591			-0.060327	0.24709	-0.244	0.80711
XLXG_twPca	-0.36	0.35	-1.06	0.32	1	21600	15252			0.054916	0.180035	0.305	0.76034
XLXG_tmPca	0.03	0.19	-0.36	0.41	1	21045	15305			0.001243	0.107056	0.012	0.99074
XLXG_GTM:M2	0.16	0.4	-0.63	0.94	1	13922	14154			0.051307	0.336347	0.153	0.87876
XLXG_GCM:M2	0.42	0.51	-0.56	1.41	1	15828	16006			0.231393	0.428494	0.54	0.58919
XLXG_GTW:M2	-0.24	0.55	-1.35	0.83	1	14540	13615			0.165499	0.420786	0.393	0.69409

## Sheet: Family
Family Specific Parameters:
	Estimate	Est.Error	l-95% CI	u-95% CI	Rhat	Bulk_ESS	Tail_ESS
phi_XHXG	16.47	3.19	10.83	23.36	1	7010	10122
phi_XHXL	12.3	2.5	7.9	17.65	1	5644	7446
phi_XLXG	5.64	1.26	3.48	8.37	1	4243	7306
zoi_XHXG	0.03	0.02	0.01	0.07	1	31196	13776
zoi_XHXL	0.04	0.02	0.01	0.08	1	31412	11923
zoi_XLXG	0.07	0.02	0.03	0.12	1	31700	13909
coi_XHXG	0.8	0.16	0.41	0.99	1	26338	10416
coi_XHXL	0.17	0.14	0.01	0.51	1	23264	10309
coi_XLXG	0.7	0.14	0.4	0.92	1	33044	12122

## Sheet: XHXG
G	M	emmean	lower.HPD	upper.HPD		Frequentist Estimates:		emmean	SE	df	asymp.LCL	asymp.UCL
CW	1	0.0952	-0.519	0.68412				0.0988	0.289	Inf	-0.468	0.6657
TM	1	-0.17777	-0.835	0.50454				-0.1317	0.319	Inf	-0.758	0.4943
CM	1	1.52834	0.643	2.41285				1.4658	0.396	Inf	0.69	2.2415
TW	1	-0.66359	-1.511	0.19536				-0.5833	0.409	Inf	-1.384	0.2178
CW	2	0.00886	-0.59	0.63723				0.0207	0.294	Inf	-0.556	0.5974
TM	2	-0.69619	-1.361	-0.00754				-0.5602	0.318	Inf	-1.184	0.0636
CM	2	1.20974	0.32	2.1253				1.2303	0.405	Inf	0.437	2.0234
TW	2	-0.39326	-1.303	0.46817				-0.3886	0.421	Inf	-1.214	0.4373
contrast	estimate	lower.HPD	upper.HPD					estimate	SE	df	z.ratio	p.value
CW 1 - TM 1	0.278	-0.617	1.1864					0.2305	0.431	Inf	0.535	0.9995
CW 1 - CM 1	-1.4381	-2.478	-0.334					-1.367	0.49	Inf	-2.789	0.0976
CW 1 - TW 1	0.76	-0.301	1.8017					0.682	0.501	Inf	1.362	0.8744
CW 1 - CW 2	0.0845	-0.255	0.4294					0.0781	0.157	Inf	0.496	0.9997
CW 1 - TM 2	0.7917	-0.132	1.6888					0.659	0.43	Inf	1.532	0.7903
CW 1 - CM 2	-1.1079	-2.246	-0.0735					-1.1315	0.497	Inf	-2.275	0.3073
CW 1 - TW 2	0.4874	-0.566	1.5867					0.4873	0.511	Inf	0.953	0.9806
TM 1 - CM 1	-1.7036	-2.821	-0.6053					-1.5975	0.508	Inf	-3.142	0.0358
TM 1 - TW 1	0.4878	-0.583	1.6045					0.4515	0.519	Inf	0.87	0.9886
TM 1 - CW 2	-0.1895	-1.077	0.7549					-0.1524	0.434	Inf	-0.351	1
TM 1 - TM 2	0.5183	0.149	0.9041					0.4285	0.169	Inf	2.528	0.1834
TM 1 - CM 2	-1.381	-2.495	-0.2441					-1.362	0.515	Inf	-2.642	0.1409
TM 1 - TW 2	0.2149	-0.93	1.2969					0.2569	0.529	Inf	0.486	0.9997
CM 1 - TW 1	2.1958	0.978	3.408					2.049	0.57	Inf	3.595	0.0078
CM 1 - CW 2	1.5192	0.414	2.5561					1.4451	0.493	Inf	2.93	0.0667
CM 1 - TM 2	2.2269	1.135	3.3603					2.026	0.509	Inf	3.98	0.0018
CM 1 - CM 2	0.3216	-0.285	0.9724					0.2355	0.276	Inf	0.855	0.9898
CM 1 - TW 2	1.9224	0.717	3.1892					1.8543	0.579	Inf	3.202	0.0297
TW 1 - CW 2	-0.6719	-1.744	0.3996					-0.6039	0.503	Inf	-1.2	0.9323
TW 1 - TM 2	0.0286	-1.028	1.154					-0.023	0.518	Inf	-0.044	1
TW 1 - CM 2	-1.8714	-3.08	-0.6329					-1.8135	0.575	Inf	-3.152	0.0347
TW 1 - TW 2	-0.2677	-0.752	0.2578					-0.1947	0.225	Inf	-0.867	0.9889
CW 2 - TM 2	0.7097	-0.195	1.6324					0.5809	0.434	Inf	1.34	0.8836
CW 2 - CM 2	-1.193	-2.248	-0.0728					-1.2096	0.5	Inf	-2.418	0.2324
CW 2 - TW 2	0.4057	-0.665	1.5159					0.4092	0.514	Inf	0.796	0.9934
TM 2 - CM 2	-1.9038	-3.08	-0.8189					-1.7905	0.515	Inf	-3.474	0.012
TM 2 - TW 2	-0.3022	-1.425	0.7948					-0.1717	0.528	Inf	-0.325	1
CM 2 - TW 2	1.6059	0.346	2.8466					1.6188	0.585	Inf	2.769	0.1027

## Sheet: XHXL
G	M	emmean	lower.HPD	upper.HPD		Frequentist Estimates:		emmean	SE	df	asymp.LCL	asymp.UCL
CW	1	-0.428	-0.795	-0.049				-0.488	0.184	Inf	-0.849	-0.1274
TM	1	-1.877	-2.328	-1.4112				-1.692	0.22	Inf	-2.123	-1.2614
CM	1	-1.745	-2.329	-1.1722				-1.728	0.271	Inf	-2.259	-1.1966
TW	1	-1.185	-1.749	-0.6548				-1.103	0.267	Inf	-1.627	-0.5789
CW	2	-0.32	-0.704	0.0755				-0.308	0.192	Inf	-0.685	0.0684
TM	2	-2.023	-2.512	-1.5168				-1.874	0.232	Inf	-2.328	-1.4206
CM	2	-1.965	-2.653	-1.292				-1.942	0.309	Inf	-2.548	-1.3368
TW	2	-1.141	-1.769	-0.5202				-0.985	0.297	Inf	-1.567	-0.4022
contrast	estimate	lower.HPD	upper.HPD					estimate	SE	df	z.ratio	p.value
CW 1 - TM 1	1.453	0.8718	2.0468					1.2041	0.286	Inf	4.211	0.0007
CW 1 - CM 1	1.3202	0.6506	2.0404					1.2398	0.327	Inf	3.791	0.0037
CW 1 - TW 1	0.7603	0.1161	1.4431					0.6148	0.324	Inf	1.896	0.5533
CW 1 - CW 2	-0.1069	-0.4834	0.2433					-0.1798	0.169	Inf	-1.061	0.9647
CW 1 - TM 2	1.5979	0.9843	2.2237					1.3861	0.295	Inf	4.703	0.0001
CW 1 - CM 2	1.5433	0.7781	2.3316					1.454	0.359	Inf	4.051	0.0013
CW 1 - TW 2	0.7177	-0.0174	1.4551					0.4965	0.35	Inf	1.42	0.8484
TM 1 - CM 1	-0.1289	-0.8763	0.5764					0.0357	0.345	Inf	0.103	1
TM 1 - TW 1	-0.6912	-1.416	0.0025					-0.5893	0.344	Inf	-1.714	0.6781
TM 1 - CW 2	-1.5591	-2.1704	-0.9665					-1.3839	0.291	Inf	-4.757	0.0001
TM 1 - TM 2	0.1487	-0.3519	0.6493					0.182	0.22	Inf	0.827	0.9917
TM 1 - CM 2	0.0839	-0.7063	0.9284					0.2499	0.376	Inf	0.665	0.9979
TM 1 - TW 2	-0.7368	-1.5072	0.0477					-0.7076	0.37	Inf	-1.911	0.5433
CM 1 - TW 1	-0.5564	-1.3822	0.2099					-0.6251	0.379	Inf	-1.65	0.7196
CM 1 - CW 2	-1.4281	-2.1146	-0.7232					-1.4196	0.331	Inf	-4.283	0.0005
CM 1 - TM 2	0.2786	-0.455	1.0289					0.1463	0.352	Inf	0.416	0.9999
CM 1 - CM 2	0.2257	-0.499	0.9034					0.2142	0.31	Inf	0.69	0.9973
CM 1 - TW 2	-0.6062	-1.4439	0.3013					-0.7433	0.403	Inf	-1.845	0.589
TW 1 - CW 2	-0.8687	-1.5358	-0.1918					-0.7946	0.329	Inf	-2.418	0.2322
TW 1 - TM 2	0.8388	0.1009	1.5679					0.7714	0.35	Inf	2.203	0.3497
TW 1 - CM 2	0.7794	-0.0789	1.6745					0.8393	0.406	Inf	2.065	0.4378
TW 1 - TW 2	-0.0523	-0.6281	0.5945					-0.1183	0.276	Inf	-0.428	0.9999
CW 2 - TM 2	1.7029	1.0709	2.3247					1.5659	0.299	Inf	5.231	<.0001
CW 2 - CM 2	1.645	0.8912	2.4427					1.6338	0.363	Inf	4.502	0.0002
CW 2 - TW 2	0.8222	0.1001	1.5859					0.6763	0.354	Inf	1.909	0.5447
TM 2 - CM 2	-0.0569	-0.8845	0.778					0.0679	0.382	Inf	0.178	1
TM 2 - TW 2	-0.8831	-1.6954	-0.0746					-0.8896	0.378	Inf	-2.356	0.2636
CM 2 - TW 2	-0.8228	-1.7584	0.1284					-0.9575	0.429	Inf	-2.233	0.3318

## Sheet: XLXG
G	M	emmean	lower.HPD	upper.HPD		Frequentist Estimates:		emmean	SE	df	asymp.LCL	asymp.UCL
CW	1	-0.873	-1.459	-0.324				-0.9325	0.284	Inf	-1.489	-0.376
TM	1	-0.428	-1.026	0.155				-0.3843	0.304	Inf	-0.98	0.211
CM	1	0.893	0.155	1.685				0.8733	0.371	Inf	0.146	1.6
TW	1	-0.277	-1.055	0.54				-0.0177	0.396	Inf	-0.794	0.758
CW	2	-1.014	-1.592	-0.462				-0.9526	0.292	Inf	-1.525	-0.38
TM	2	-0.415	-1.023	0.183				-0.3531	0.304	Inf	-0.948	0.242
CM	2	1.167	0.295	2.027				1.0846	0.412	Inf	0.278	1.891
TW	2	-0.659	-1.64	0.353				0.1277	0.416	Inf	-0.688	0.943
contrast	estimate	lower.HPD	upper.HPD					estimate	SE	df	z.ratio	p.value
CW 1 - TM 1	-0.4364	-1.2483	0.387					-0.5482	0.415	Inf	-1.32	0.8915
CW 1 - CM 1	-1.7674	-2.7226	-0.813					-1.8058	0.469	Inf	-3.849	0.003
CW 1 - TW 1	-0.5923	-1.5879	0.355					-0.9148	0.487	Inf	-1.88	0.5649
CW 1 - CW 2	0.1364	-0.4011	0.703					0.0201	0.239	Inf	0.084	1
CW 1 - TM 2	-0.4559	-1.2691	0.366					-0.5794	0.414	Inf	-1.398	0.8585
CW 1 - CM 2	-2.04	-3.091	-1.011					-2.0171	0.501	Inf	-4.025	0.0015
CW 1 - TW 2	-0.2121	-1.3636	0.94					-1.0602	0.505	Inf	-2.101	0.4144
TM 1 - CM 1	-1.3232	-2.3324	-0.39					-1.2576	0.48	Inf	-2.619	0.1488
TM 1 - TW 1	-0.1581	-1.1665	0.817					-0.3666	0.499	Inf	-0.735	0.996
TM 1 - CW 2	0.5805	-0.2066	1.428					0.5683	0.421	Inf	1.351	0.8791
TM 1 - TM 2	-0.0158	-0.5627	0.544					-0.0312	0.238	Inf	-0.131	1
TM 1 - CM 2	-1.5997	-2.6467	-0.554					-1.4689	0.512	Inf	-2.869	0.079
TM 1 - TW 2	0.2342	-0.971	1.346					-0.512	0.516	Inf	-0.993	0.9755
CM 1 - TW 1	1.1749	0.0968	2.278					0.891	0.543	Inf	1.64	0.7259
CM 1 - CW 2	1.9079	0.9685	2.888					1.8259	0.475	Inf	3.846	0.003
CM 1 - TM 2	1.3088	0.3518	2.311					1.2264	0.481	Inf	2.552	0.174
CM 1 - CM 2	-0.2737	-1.1109	0.536					-0.2113	0.356	Inf	-0.593	0.999
CM 1 - TW 2	1.5584	0.3117	2.794					0.7456	0.557	Inf	1.34	0.8838
TW 1 - CW 2	0.7336	-0.2362	1.711					0.9349	0.491	Inf	1.903	0.5485
TW 1 - TM 2	0.1406	-0.8486	1.162					0.3354	0.499	Inf	0.673	0.9977
TW 1 - CM 2	-1.4486	-2.6107	-0.274					-1.1023	0.571	Inf	-1.931	0.5294
TW 1 - TW 2	0.3769	-0.5458	1.318					-0.1454	0.346	Inf	-0.421	0.9999
CW 2 - TM 2	-0.5929	-1.4179	0.239					-0.5995	0.42	Inf	-1.429	0.844
CW 2 - CM 2	-2.1808	-3.2363	-1.152					-2.0372	0.506	Inf	-4.026	0.0015
CW 2 - TW 2	-0.3528	-1.493	0.802					-1.0803	0.51	Inf	-2.12	0.4021
TM 2 - CM 2	-1.5833	-2.6169	-0.51					-1.4377	0.512	Inf	-2.807	0.0931
TM 2 - TW 2	0.2463	-0.9271	1.409					-0.4808	0.516	Inf	-0.932	0.983
CM 2 - TW 2	1.8321	0.564	3.176					0.9569	0.585	Inf	1.636	0.7285

## Sheet: Hypotheses
Hypothesis	Estimate	Est.Error	CI.Lower	CI.Upper	Evid.Ratio	Post.Prob	Star
AG->TX->EG	0.69	1.34	-1.58	2.83	2.37	0.7
CW->TM->CM	0.08	0.97	-1.54	1.64	1.18	0.54
CM->TW->CW	0.61	1.23	-1.42	2.6	2.28	0.69
|XH-XG|: AG->TX->EG	-0.23	0.42	-1.17	0	0.16	0.14
|XH-XG|: CW->TM->CM	0.11	0.44	-0.68	0.78	1.72	0.63
|XH-XG|: CM->TW->CW	-0.34	0.44	-1.12	0.32	0.27	0.21
|XH-XL|: AG->TX->EG	0.42	0.79	-0.88	1.72	2.3	0.7
|XH-XL|: CW->TM->CM	0.23	0.42	-0.48	0.88	2.71	0.73
|XH-XL|: CM->TW->CW	0.19	0.7	-0.96	1.35	1.56	0.61
|XL-XG|: AG->TX->EG	0.62	0.96	-0.94	2.2	2.88	0.74
|XL-XG|: CW->TM->CM	-0.14	0.71	-1.3	1.04	0.73	0.42
|XL-XG|: CM->TW->CW	0.76	0.92	-0.77	2.29	4.08	0.8
