# Supplementary material for: Gender Dysphoria and Sexual Euphoria: A Bayesian Perspective on the Influence of Gender-Affirming Hormone Therapy on Sexual Arousal
Source: Arch Sex Behav. 2024 Jan 12;53(5):1859–71. doi: 10.1007/s10508-023-02778-1 (PMC11106106; doi:10.1007/s10508-023-02778-1)
Supplement: Supplementary file 3 — Supplementary file3 (XLSX 22 KB) [file 10508_2023_2778_MOESM3_ESM.xlsx]

## Sheet: Group
Group-Level Effects:
~S (Number of levels: 70)
	Estimate	Est.Error	l-95% CI	u-95% CI	Rhat	Bulk_ESS	Tail_ESS
sd(XHXG_Intercept)	1.38	0.15	1.11	1.71	1	4591	8788
sd(XHXL_Intercept)	0.7	0.12	0.45	0.94	1	3903	5947
sd(XLXG_Intercept)	1	0.18	0.65	1.35	1	3882	6414
cor(XHXG_Intercept,XHXL_Intercept)	0.16	0.16	-0.15	0.47	1	7797	12177
cor(XHXG_Intercept,XLXG_Intercept)	0.56	0.14	0.27	0.81	1	4882	5551
cor(XHXL_Intercept,XLXG_Intercept)	-0.14	0.19	-0.52	0.24	1	6478	9627

## Sheet: Population
Population-Level Effects:
	Estimate	Est.Error	l-95% CI	u-95% CI	Rhat	Bulk_ESS	Tail_ESS
XHXG_GCW	0.02	0.28	-0.53	0.57	1	3785	6708
XHXG_GTM	-0.17	0.34	-0.84	0.5	1	3916	6960
XHXG_GCM	1.32	0.37	0.61	2.06	1	5993	8265
XHXG_GTW	-0.67	0.44	-1.55	0.17	1	4362	7214
XHXG_M2	-0.07	0.17	-0.41	0.27	1	12309	13909
XHXG_Age0	0.04	0.03	-0.01	0.1	1	4553	8035
XHXG_sex_present0	-0.1	0.12	-0.33	0.12	1	4995	8488
XHXG_twPca	-0.21	0.18	-0.57	0.15	1	19059	14228
XHXG_tmPca	0.04	0.14	-0.23	0.32	1	18174	13507
XHXG_GTM:M2	-0.45	0.26	-0.95	0.06	1	14987	14910
XHXG_GCM:M2	-0.2	0.36	-0.91	0.51	1	15826	14569
XHXG_GTW:M2	0.34	0.31	-0.25	0.96	1	15531	15587
XHXL_GCW	-0.46	0.19	-0.84	-0.09	1	8481	11099
XHXL_GTM	-1.88	0.23	-2.35	-1.43	1	11062	12489
XHXL_GCM	-1.77	0.29	-2.36	-1.21	1	10992	12672
XHXL_GTW	-1.19	0.28	-1.75	-0.64	1	9897	12905
XHXL_M2	0.12	0.19	-0.24	0.49	1	12978	13664
XHXL_Age0	0.01	0.02	-0.03	0.04	1	9778	12198
XHXL_sex_present0	-0.08	0.08	-0.24	0.07	1	9739	12715
XHXL_twPca	0.03	0.21	-0.37	0.45	1	17638	14867
XHXL_tmPca	0.1	0.19	-0.25	0.47	1	17698	14819
XHXL_GTM:M2	-0.27	0.31	-0.88	0.35	1	13754	14218
XHXL_GCM:M2	-0.34	0.4	-1.14	0.44	1	16422	15758
XHXL_GTW:M2	-0.08	0.36	-0.81	0.62	1	14370	13610
XLXG_GCW	-0.92	0.28	-1.46	-0.38	1	6967	12291
XLXG_GTM	-0.43	0.3	-1.02	0.17	1	8109	11887
XLXG_GCM	0.83	0.28	0.29	1.38	1	14041	14042
XLXG_GTW	-0.28	0.4	-1.08	0.5	1	9260	12726
XLXG_M2	-0.13	0.28	-0.68	0.42	1	11061	13482
XLXG_Age0	0.06	0.02	0.01	0.11	1	7179	11146
XLXG_sex_present0	0.01	0.11	-0.21	0.22	1	8218	11253
XLXG_twPca	-0.36	0.35	-1.04	0.32	1	17917	15099
XLXG_tmPca	0.02	0.19	-0.36	0.4	1	18449	14884
XLXG_GTM:M2	0.14	0.39	-0.62	0.92	1	12378	13860
XLXG_GCM:M2	0.4	0.48	-0.54	1.37	1	14597	14319
XLXG_GTW:M2	-0.25	0.55	-1.34	0.81	1	13165	14682

## Sheet: Family
Family Specific Parameters:
	Estimate	Est.Error	l-95% CI	u-95% CI	Rhat	Bulk_ESS	Tail_ESS
phi_XHXG	16.32	3.2	10.74	23.32	1	7309	12322
phi_XHXL	12.28	2.53	7.77	17.68	1	4693	6188
phi_XLXG	5.63	1.25	3.45	8.36	1	3579	5101
zoi_XHXG	0.03	0.02	0.01	0.07	1	24348	12533
zoi_XHXL	0.04	0.02	0.01	0.08	1	26706	12971
zoi_XLXG	0.07	0.02	0.03	0.12	1	24545	12048
coi_XHXG	0.8	0.16	0.4	0.99	1	21190	9403
coi_XHXL	0.17	0.14	0	0.52	1	21164	9867
coi_XLXG	0.7	0.14	0.41	0.92	1	24163	12885

## Sheet: XHXG
G	M	emmean	lower.HPD	upper.HPD
CW	1	0.0194	-0.542	0.5538
TM	1	-0.1637	-0.842	0.5007
CM	1	1.322	0.611	2.0634
TW	1	-0.6641	-1.523	0.1981
CW	2	-0.0521	-0.62	0.5211
TM	2	-0.6816	-1.372	-0.0142
CM	2	1.05	0.245	1.8617
TW	2	-0.3978	-1.263	0.5175
contrast	estimate	lower.HPD	upper.HPD
CW 1 - TM 1	0.1829	-0.704	1.0241
CW 1 - CM 1	-1.3012	-2.187	-0.3951
CW 1 - TW 1	0.6861	-0.348	1.6728
CW 1 - CW 2	0.0736	-0.257	0.4173
CW 1 - TM 2	0.7061	-0.165	1.5586
CW 1 - CM 2	-1.0239	-1.976	-0.0444
CW 1 - TW 2	0.4166	-0.59	1.4782
TM 1 - CM 1	-1.4916	-2.516	-0.5327
TM 1 - TW 1	0.5065	-0.599	1.5782
TM 1 - CW 2	-0.1171	-0.954	0.8167
TM 1 - TM 2	0.5203	0.123	0.8817
TM 1 - CM 2	-1.2142	-2.271	-0.1766
TM 1 - TW 2	0.2287	-0.872	1.3531
CM 1 - TW 1	1.9948	0.894	3.1301
CM 1 - CW 2	1.3732	0.466	2.2871
CM 1 - TM 2	2.0078	1.017	3.0038
CM 1 - CM 2	0.2712	-0.358	0.8708
CM 1 - TW 2	1.7262	0.576	2.8705
TW 1 - CW 2	-0.6178	-1.632	0.4112
TW 1 - TM 2	0.0117	-1.097	1.088
TW 1 - CM 2	-1.7201	-2.915	-0.5635
TW 1 - TW 2	-0.269	-0.764	0.2441
CW 2 - TM 2	0.6338	-0.203	1.55
CW 2 - CM 2	-1.0968	-2.09	-0.1253
CW 2 - TW 2	0.3452	-0.686	1.3987
TM 2 - CM 2	-1.7353	-2.797	-0.6899
TM 2 - TW 2	-0.2853	-1.399	0.8428
CM 2 - TW 2	1.4517	0.246	2.6362

## Sheet: XHXL
G	M	emmean	lower.HPD	upper.HPD
CW	1	-0.458	-0.84	-0.0863
TM	1	-1.876	-2.347	-1.4336
CM	1	-1.764	-2.358	-1.2025
TW	1	-1.187	-1.76	-0.649
CW	2	-0.338	-0.712	0.0626
TM	2	-2.028	-2.536	-1.5324
CM	2	-1.981	-2.716	-1.3452
TW	2	-1.144	-1.743	-0.5148
contrast	estimate	lower.HPD	upper.HPD
CW 1 - TM 1	1.4197	0.8176	1.9997
CW 1 - CM 1	1.3078	0.6189	1.9882
CW 1 - TW 1	0.729	0.055	1.3821
CW 1 - CW 2	-0.1187	-0.4724	0.2586
CW 1 - TM 2	1.5698	0.955	2.2054
CW 1 - CM 2	1.5203	0.7641	2.3212
CW 1 - TW 2	0.6903	-0.0648	1.3815
TM 1 - CM 1	-0.1096	-0.8308	0.6193
TM 1 - TW 1	-0.6935	-1.407	0.0146
TM 1 - CW 2	-1.537	-2.1504	-0.9529
TM 1 - TM 2	0.1561	-0.3569	0.6441
TM 1 - CM 2	0.1051	-0.7024	0.9216
TM 1 - TW 2	-0.7303	-1.5116	0.0391
CM 1 - TW 1	-0.5742	-1.3807	0.2158
CM 1 - CW 2	-1.426	-2.142	-0.7549
CM 1 - TM 2	0.2648	-0.4986	1.0045
CM 1 - CM 2	0.2141	-0.4707	0.9244
CM 1 - TW 2	-0.62	-1.4903	0.227
TW 1 - CW 2	-0.8468	-1.5378	-0.2063
TW 1 - TM 2	0.8421	0.1218	1.5793
TW 1 - CM 2	0.7915	-0.1038	1.6499
TW 1 - TW 2	-0.0452	-0.6452	0.5742
CW 2 - TM 2	1.6904	1.0519	2.3188
CW 2 - CM 2	1.6445	0.8794	2.4521
CW 2 - TW 2	0.8057	0.1178	1.5901
TM 2 - CM 2	-0.0479	-0.8764	0.7884
TM 2 - TW 2	-0.8854	-1.7043	-0.0853
CM 2 - TW 2	-0.8412	-1.7827	0.0803

## Sheet: XLXG
G	M	emmean	lower.HPD	upper.HPD
CW	1	-0.917	-1.444	-0.363
TM	1	-0.425	-0.999	0.185
CM	1	0.831	0.285	1.375
TW	1	-0.277	-1.089	0.49
CW	2	-1.043	-1.593	-0.484
TM	2	-0.41	-1.036	0.178
CM	2	1.105	0.294	1.88
TW	2	-0.656	-1.651	0.319
contrast	estimate	lower.HPD	upper.HPD
CW 1 - TM 1	-0.4906	-1.288	0.299
CW 1 - CM 1	-1.7509	-2.536	-0.994
CW 1 - TW 1	-0.6354	-1.589	0.319
CW 1 - CW 2	0.1276	-0.433	0.667
CW 1 - TM 2	-0.506	-1.315	0.309
CW 1 - CM 2	-2.0232	-3.023	-1.097
CW 1 - TW 2	-0.2526	-1.397	0.874
TM 1 - CM 1	-1.2549	-2.059	-0.472
TM 1 - TW 1	-0.1452	-1.084	0.878
TM 1 - CW 2	0.6207	-0.211	1.407
TM 1 - TM 2	-0.0142	-0.549	0.535
TM 1 - CM 2	-1.5294	-2.522	-0.546
TM 1 - TW 2	0.238	-0.902	1.388
CM 1 - TW 1	1.1152	0.191	2.097
CM 1 - CW 2	1.8744	1.103	2.651
CM 1 - TM 2	1.2411	0.439	2.058
CM 1 - CM 2	-0.27	-1.052	0.513
CM 1 - TW 2	1.4988	0.395	2.658
TW 1 - CW 2	0.7672	-0.193	1.739
TW 1 - TM 2	0.1286	-0.884	1.11
TW 1 - CM 2	-1.389	-2.468	-0.246
TW 1 - TW 2	0.3739	-0.55	1.301
CW 2 - TM 2	-0.6351	-1.431	0.21
CW 2 - CM 2	-2.153	-3.099	-1.181
CW 2 - TW 2	-0.3783	-1.566	0.723
TM 2 - CM 2	-1.5125	-2.495	-0.511
TM 2 - TW 2	0.2585	-0.894	1.413
CM 2 - TW 2	1.7779	0.441	2.942

## Sheet: Hypotheses
Hypothesis	Estimate	Est.Error	CI.Lower	CI.Upper	Evid.Ratio	Post.Prob	Star
AG->TX->CG	0.66	1.36	-1.62	2.88	2.26	0.69
CW->TM->CM	0.03	0.98	-1.6	1.62	1.08	0.52
CM->TW->CW	0.63	1.24	-1.42	2.65	2.3	0.7
|XH-XG|: AG->TX->CG	-0.28	0.46	-1.27	0	0.15	0.13
|XH-XG|: CW->TM->CM	0.04	0.46	-0.79	0.73	1.33	0.57
|XH-XG|: CM->TW->CW	-0.32	0.44	-1.09	0.34	0.3	0.23
|XH-XL|: AG->TX->CG	0.41	0.78	-0.9	1.69	2.34	0.7
|XH-XL|: CW->TM->CM	0.24	0.42	-0.46	0.91	2.82	0.74
|XH-XL|: CM->TW->CW	0.17	0.7	-0.99	1.32	1.49	0.6
|XL-XG|: AG->TX->CG	0.64	0.96	-0.93	2.23	3.01	0.75
|XL-XG|: CW->TM->CM	-0.14	0.7	-1.27	1.01	0.73	0.42
|XL-XG|: CM->TW->CW	0.77	0.92	-0.74	2.28	4.21	0.81
