# Supplementary material for: Gender Dysphoria and Sexual Euphoria: A Bayesian Perspective on the Influence of Gender-Affirming Hormone Therapy on Sexual Arousal
Source: Arch Sex Behav. 2024 Jan 12;53(5):1859–71. doi: 10.1007/s10508-023-02778-1 (PMC11106106; doi:10.1007/s10508-023-02778-1)
Supplement: Supplementary file 4 — Supplementary file4 (XLSX 28 KB) [file 10508_2023_2778_MOESM4_ESM.xlsx]

## Sheet: Group
Group-Level Effects:
~S (Number of levels: 70)
	Estimate	Est.Error	l-95% CI	u-95% CI	Rhat	Bulk_ESS	Tail_ESS
sd(XHSHb_Intercept)	0.59	0.08	0.43	0.77	1	7419	11971
sd(XLSFb_Intercept)	0.46	0.07	0.32	0.61	1	8630	12817
sd(XGSMb_Intercept)	0.57	0.08	0.41	0.73	1	5940	9407
cor(XHSHb_Intercept,XLSFb_Intercept)	0.9	0.08	0.7	0.99	1	5064	8974
cor(XHSHb_Intercept,XGSMb_Intercept)	0.19	0.17	-0.15	0.51	1	3766	9136
cor(XLSFb_Intercept,XGSMb_Intercept)	0.09	0.18	-0.28	0.44	1	2759	6190

## Sheet: Population
Population-Level Effects:										Frequentist Estimates:
	Estimate	Est.Error	l-95% CI	u-95% CI	Rhat	Bulk_ESS	Tail_ESS			Estimate	Std. Error	z value	Pr(>|z|)	Star
XHSH_GFC	1.21	0.17	0.88	1.55	1	7607	11803			1.12224	0.16153	6.948	3.72e-12	***
XHSH_GFtM	0.15	0.18	-0.2	0.51	1	7748	10949			0.13973	0.1652	0.846	0.39765
XHSH_GMC	1.06	0.23	0.62	1.52	1	9643	13411			0.97177	0.21073	4.611	4e-06	***
XHSH_GMtF	0.67	0.23	0.2	1.12	1	8951	12779			0.61626	0.21329	2.889	0.00386	**
XHSH_M2	-0.03	0.18	-0.38	0.32	1	11563	13681			0.08067	0.17835	0.452	0.65106
XHSH_Age0	0.02	0.01	-0.01	0.04	1	7950	12037			0.01509	0.01216	1.241	0.21453
XHSH_tfPca	0.28	0.17	-0.06	0.63	1	22320	15964			0.24912	0.16723	1.49	0.13631
XHSH_tmPca	0.15	0.12	-0.08	0.39	1	20338	14940			0.13678	0.11703	1.169	0.24252
XHSH_sex_present0	-0.08	0.06	-0.2	0.04	1	7545	12015			-0.07925	0.05732	-1.382	0.16682
XHSH_GFtM:M2	0.57	0.24	0.09	1.05	1	12989	13631			0.40915	0.24115	1.697	0.08976	.
XHSH_GMC:M2	0.32	0.31	-0.28	0.94	1	14013	14671			0.168	0.30802	0.545	0.58547
XHSH_GMtF:M2	0.09	0.31	-0.51	0.7	1	14647	14212			-0.06234	0.30004	-0.208	0.83541
XLSF_GFC	0.25	0.14	-0.02	0.53	1	8247	12409			0.24059	0.15157	1.587	0.112446
XLSF_GFtM	-0.12	0.15	-0.42	0.19	1	9541	13329			-0.11163	0.16615	-0.672	0.501671
XLSF_GMC	0.8	0.19	0.42	1.18	1	10686	14258			0.73147	0.20607	3.55	0.000386	***
XLSF_GMtF	0.7	0.21	0.3	1.11	1	10956	14945			0.82967	0.2176	3.813	0.000137	***
XLSF_M2	0.05	0.15	-0.25	0.35	1	11267	12725			0.05425	0.16141	0.336	0.736777
XLSF_Age0	0.02	0.01	0	0.04	1	8776	11986			0.02449	0.01199	2.042	0.041124	*
XLSF_tfPca	0.23	0.18	-0.12	0.58	1	22389	15404			0.31215	0.1712	1.823	0.06825	.
XLSF_tmPca	0.17	0.11	-0.03	0.38	1	23167	15863			0.16648	0.11969	1.391	0.164254
XLSF_sex_present0	-0.07	0.05	-0.18	0.03	1	8841	12167			-0.08493	0.05702	-1.49	0.136325
XLSF_GFtM:M2	0.41	0.22	-0.04	0.84	1	13327	13596			0.44857	0.23238	1.93	0.05357	.
XLSF_GMC:M2	0	0.28	-0.55	0.57	1	15223	14738			0.17659	0.29593	0.597	0.550674
XLSF_GMtF:M2	-0.16	0.29	-0.74	0.42	1	15306	15094			-0.14192	0.30206	-0.47	0.638475
XGSM_GFC	0.02	0.15	-0.28	0.33	1	11091	13192			0.016957	0.143154	0.118	0.9057
XGSM_GFtM	-0.19	0.17	-0.52	0.14	1	11870	14365			-0.17733	0.156263	-1.135	0.2565
XGSM_GMC	-0.43	0.21	-0.84	-0.02	1	13548	14105			-0.401492	0.193279	-2.077	0.0378	*
XGSM_GMtF	-0.07	0.22	-0.51	0.35	1	13179	14934			-0.071226	0.200672	-0.355	0.7226
XGSM_M2	0.08	0.15	-0.22	0.37	1	11591	12922			0.073058	0.139447	0.524	0.6003
XGSM_Age0	-0.01	0.01	-0.03	0.02	1	11877	14653			-0.006842	0.011352	-0.603	0.5467
XGSM_tfPca	0.34	0.15	0.04	0.64	1	24868	15370			0.311616	0.142682	2.184	0.029	*
XGSM_tmPca	0.1	0.12	-0.13	0.32	1	24710	15747			0.088723	0.105111	0.844	0.3986
XGSM_sex_present0	0.14	0.06	0.02	0.25	1	12200	13623			0.12373	0.054428	2.273	0.023	*
XGSM_GFtM:M2	0.53	0.22	0.1	0.95	1	14048	14967			0.495873	0.200353	2.475	0.0133	*
XGSM_GMC:M2	0.44	0.26	-0.08	0.96	1	14915	15331			0.402659	0.24695	1.631	0.103
XGSM_GMtF:M2	-0.19	0.27	-0.72	0.35	1	15982	14360			-0.17158	0.248787	-0.69	0.4904

## Sheet: Family
Family Specific Parameters:
	Estimate	Est.Error	l-95% CI	u-95% CI	Rhat	Bulk_ESS	Tail_ESS
phi_XHSHb	16.62	2.81	11.73	22.71	1	10331	14028
phi_XLSFb	16.84	2.73	12.04	22.7	1	11959	15219
phi_XGSMb	17.97	3.42	11.99	25.24	1	6578	10334
zoi_XHSHb	0.02	0.01	0	0.04	1	27576	10726
zoi_XLSFb	0.04	0.02	0.01	0.08	1	31377	12209
zoi_XGSMb	0.01	0.01	0	0.03	1	23968	10223
coi_XHSHb	0.67	0.23	0.16	0.99	1	29393	10302
coi_XLSFb	0.83	0.14	0.49	0.99	1	27705	9491
coi_XGSMb	0.5	0.29	0.03	0.97	1	31491	12215

## Sheet: XHS
G	M	emmean	lower.HPD	upper.HPD		Frequentist Estimates:		emmean	SE	df	asymp.LCL	asymp.UCL
CW	1	1.208	0.882	1.551				1.122	0.162	Inf	0.806	1.439
TM	1	0.152	-0.195	0.508				0.14	0.165	Inf	-0.184	0.464
CM	1	1.063	0.603	1.499				0.972	0.211	Inf	0.559	1.385
TW	1	0.667	0.198	1.113				0.616	0.213	Inf	0.198	1.034
CW	2	1.173	0.824	1.535				1.203	0.169	Inf	0.871	1.534
TM	2	0.687	0.349	1.046				0.63	0.164	Inf	0.308	0.951
CM	2	1.35	0.848	1.856				1.22	0.239	Inf	0.752	1.688
TW	2	0.719	0.219	1.236				0.635	0.243	Inf	0.159	1.11
contrast	estimate	lower.HPD	upper.HPD					estimate	SE	df	z.ratio	p.value
CW 1 - TM 1	1.0574	0.5917	1.5704					0.98251	0.231	Inf	4.259	0.0005
CW 1 - CM 1	0.1454	-0.3981	0.7074					0.15047	0.265	Inf	0.569	0.9992
CW 1 - TW 1	0.541	-0.0047	1.1227					0.50597	0.267	Inf	1.897	0.5533
CW 1 - CW 2	0.0336	-0.3191	0.3786					-0.08067	0.178	Inf	-0.452	0.9998
CW 1 - TM 2	0.5211	0.032	0.997					0.49269	0.23	Inf	2.144	0.3864
CW 1 - CM 2	-0.1415	-0.776	0.4353					-0.0982	0.287	Inf	-0.342	1
CW 1 - TW 2	0.4872	-0.1258	1.0808					0.48764	0.292	Inf	1.671	0.7065
TM 1 - CM 1	-0.9097	-1.4915	-0.3584					-0.83204	0.267	Inf	-3.111	0.0394
TM 1 - TW 1	-0.5141	-1.1105	0.0442					-0.47654	0.27	Inf	-1.768	0.6422
TM 1 - CW 2	-1.0238	-1.5381	-0.532					-1.06318	0.236	Inf	-4.501	0.0002
TM 1 - TM 2	-0.5351	-0.862	-0.2068					-0.48982	0.162	Inf	-3.015	0.0523
TM 1 - CM 2	-1.1991	-1.8341	-0.616					-1.08071	0.29	Inf	-3.727	0.0048
TM 1 - TW 2	-0.5675	-1.1655	0.0706					-0.49486	0.294	Inf	-1.685	0.6971
CM 1 - TW 1	0.3983	-0.254	1.0232					0.3555	0.3	Inf	1.186	0.936
CM 1 - CW 2	-0.1143	-0.6894	0.4548					-0.23114	0.269	Inf	-0.858	0.9896
CM 1 - TM 2	0.3741	-0.1877	0.9432					0.34222	0.267	Inf	1.283	0.9054
CM 1 - CM 2	-0.288	-0.8043	0.1992					-0.24867	0.251	Inf	-0.992	0.9758
CM 1 - TW 2	0.3452	-0.3472	1.0192					0.33717	0.322	Inf	1.048	0.967
TW 1 - CW 2	-0.5096	-1.0903	0.0636					-0.58664	0.272	Inf	-2.159	0.3771
TW 1 - TM 2	-0.0214	-0.6155	0.5338					-0.01328	0.269	Inf	-0.049	1
TW 1 - CM 2	-0.687	-1.3803	-0.0219					-0.60417	0.319	Inf	-1.894	0.5552
TW 1 - TW 2	-0.0538	-0.5471	0.4295					-0.01833	0.242	Inf	-0.076	1
CW 2 - TM 2	0.4847	-0.0152	0.974					0.57336	0.235	Inf	2.437	0.2234
CW 2 - CM 2	-0.1758	-0.8002	0.4302					-0.01753	0.292	Inf	-0.06	1
CW 2 - TW 2	0.4548	-0.1578	1.0696					0.56831	0.296	Inf	1.921	0.5364
TM 2 - CM 2	-0.661	-1.2576	-0.0394					-0.59089	0.289	Inf	-2.043	0.4529
TM 2 - TW 2	-0.0319	-0.6331	0.5899					-0.00504	0.293	Inf	-0.017	1
CM 2 - TW 2	0.6326	-0.0669	1.3736					0.58584	0.341	Inf	1.718	0.6757

## Sheet: XLSW
G	M	emmean	lower.HPD	upper.HPD		Frequentist Estimates:		emmean	SE	df	asymp.LCL	asymp.UCL
CW	1	0.255	-0.0161	0.536				0.241	0.152	Inf	-0.0565	0.538
TM	1	-0.12	-0.413	0.196				-0.112	0.166	Inf	-0.4373	0.214
CM	1	0.795	0.4295	1.187				0.731	0.206	Inf	0.3276	1.135
TW	1	0.699	0.2988	1.107				0.83	0.218	Inf	0.4032	1.256
CW	2	0.306	0.0225	0.597				0.295	0.157	Inf	-0.0128	0.602
TM	2	0.34	0.0389	0.652				0.391	0.162	Inf	0.0732	0.709
CM	2	0.848	0.4109	1.291				0.962	0.235	Inf	0.5027	1.422
TW	2	0.59	0.1257	1.054				0.742	0.246	Inf	0.2598	1.224
contrast	estimate	lower.HPD	upper.HPD					estimate	SE	df	z.ratio	p.value
CW 1 - TM 1	0.3741	-0.0366	0.77538					0.3522	0.225	Inf	1.566	0.7707
CW 1 - CM 1	-0.5405	-1.0134	-0.08222					-0.4909	0.256	Inf	-1.92	0.5369
CW 1 - TW 1	-0.4468	-0.9412	0.0331					-0.5891	0.265	Inf	-2.223	0.3377
CW 1 - CW 2	-0.0519	-0.3561	0.2441					-0.0543	0.161	Inf	-0.336	1
CW 1 - TM 2	-0.0867	-0.4947	0.32525					-0.1506	0.222	Inf	-0.678	0.9976
CW 1 - CM 2	-0.5946	-1.1108	-0.0708					-0.7217	0.279	Inf	-2.586	0.1611
CW 1 - TW 2	-0.3335	-0.8782	0.19934					-0.5014	0.289	Inf	-1.737	0.6631
TM 1 - CM 1	-0.9174	-1.4092	-0.43837					-0.8431	0.265	Inf	-3.185	0.0314
TM 1 - TW 1	-0.8178	-1.3376	-0.31686					-0.9413	0.274	Inf	-3.438	0.0136
TM 1 - CW 2	-0.4239	-0.8504	-0.01852					-0.4065	0.229	Inf	-1.778	0.635
TM 1 - TM 2	-0.4592	-0.767	-0.13786					-0.5028	0.167	Inf	-3.007	0.0536
TM 1 - CM 2	-0.9675	-1.5121	-0.44001					-1.0739	0.287	Inf	-3.737	0.0046
TM 1 - TW 2	-0.7074	-1.2493	-0.15114					-0.8536	0.297	Inf	-2.875	0.0776
CM 1 - TW 1	0.0976	-0.4598	0.64845					-0.0982	0.3	Inf	-0.328	1
CM 1 - CW 2	0.4891	0.0177	0.96647					0.4366	0.259	Inf	1.685	0.6969
CM 1 - TM 2	0.4577	-0.0427	0.93076					0.3403	0.262	Inf	1.298	0.9
CM 1 - CM 2	-0.05	-0.5279	0.41016					-0.2308	0.248	Inf	-0.929	0.9833
CM 1 - TW 2	0.2053	-0.4035	0.80221					-0.0105	0.32	Inf	-0.033	1
TW 1 - CW 2	0.3943	-0.1133	0.88508					0.5348	0.268	Inf	1.994	0.4856
TW 1 - TM 2	0.3589	-0.138	0.86571					0.4385	0.271	Inf	1.616	0.7409
TW 1 - CM 2	-0.1475	-0.7635	0.43097					-0.1326	0.319	Inf	-0.416	0.9999
TW 1 - TW 2	0.1137	-0.392	0.59696					0.0877	0.255	Inf	0.344	1
CW 2 - TM 2	-0.0355	-0.4643	0.37165					-0.0964	0.226	Inf	-0.427	0.9999
CW 2 - CM 2	-0.5413	-1.0661	-0.00758					-0.6675	0.282	Inf	-2.367	0.2577
CW 2 - TW 2	-0.2809	-0.8314	0.2651					-0.4472	0.292	Inf	-1.532	0.7902
TM 2 - CM 2	-0.5076	-1.0677	0.00523					-0.5711	0.285	Inf	-2.003	0.4795
TM 2 - TW 2	-0.2479	-0.8218	0.28942					-0.3508	0.295	Inf	-1.191	0.9348
CM 2 - TW 2	0.2575	-0.3581	0.91182					0.2203	0.34	Inf	0.648	0.9982

## Sheet: XGSM
G	M	emmean	lower.HPD	upper.HPD		Frequentist Estimates:		emmean	SE	df	asymp.LCL	asymp.UCL
CW	1	0.022	-0.2744	0.331				0.017	0.143	Inf	-0.2636	0.2975
TM	1	-0.1848	-0.5225	0.138				-0.1773	0.156	Inf	-0.4836	0.1289
CM	1	-0.427	-0.8356	-0.024				-0.4015	0.193	Inf	-0.7803	-0.0227
TW	1	-0.0731	-0.499	0.36				-0.0712	0.201	Inf	-0.4645	0.3221
CW	2	0.0988	-0.2108	0.42				0.09	0.15	Inf	-0.2032	0.3832
TM	2	0.4155	0.0848	0.759				0.3916	0.157	Inf	0.0841	0.6991
CM	2	0.0825	-0.3711	0.506				0.0742	0.207	Inf	-0.3322	0.4807
TW	2	-0.1872	-0.6752	0.274				-0.1697	0.223	Inf	-0.6062	0.2667
contrast	estimate	lower.HPD	upper.HPD					estimate	SE	df	z.ratio	p.value
CW 1 - TM 1	0.206152	-0.2335	0.6592					0.19429	0.212	Inf	0.917	0.9846
CW 1 - CM 1	0.449099	-0.0582	0.9613					0.41845	0.24	Inf	1.74	0.6608
CW 1 - TW 1	0.095591	-0.4308	0.6315					0.08818	0.246	Inf	0.358	1
CW 1 - CW 2	-0.076538	-0.3671	0.2163					-0.07306	0.139	Inf	-0.524	0.9995
CW 1 - TM 2	-0.391265	-0.8461	0.0558					-0.37465	0.212	Inf	-1.764	0.6448
CW 1 - CM 2	-0.058563	-0.5865	0.4905					-0.05727	0.252	Inf	-0.227	1
CW 1 - TW 2	0.207256	-0.3439	0.7858					0.1867	0.265	Inf	0.705	0.9969
TM 1 - CM 1	0.2453	-0.2846	0.7653					0.22416	0.248	Inf	0.902	0.9859
TM 1 - TW 1	-0.112222	-0.6474	0.4275					-0.1061	0.254	Inf	-0.417	0.9999
TM 1 - CW 2	-0.284076	-0.736	0.1939					-0.26734	0.216	Inf	-1.236	0.9213
TM 1 - TM 2	-0.602147	-0.9135	-0.2977					-0.56893	0.144	Inf	-3.959	0.0019
TM 1 - CM 2	-0.270655	-0.8328	0.2625					-0.25156	0.26	Inf	-0.968	0.9788
TM 1 - TW 2	-0.000215	-0.5635	0.5945					-0.00758	0.272	Inf	-0.028	1
CM 1 - TW 1	-0.352285	-0.9436	0.2426					-0.33027	0.279	Inf	-1.185	0.9364
CM 1 - CW 2	-0.526838	-1.0593	-0.0299					-0.49151	0.244	Inf	-2.013	0.4732
CM 1 - TM 2	-0.84018	-1.3711	-0.3154					-0.79309	0.249	Inf	-3.182	0.0316
CM 1 - CM 2	-0.510919	-0.9523	-0.0957					-0.47572	0.203	Inf	-2.339	0.2722
CM 1 - TW 2	-0.243284	-0.8699	0.374					-0.23175	0.294	Inf	-0.787	0.9938
TW 1 - CW 2	-0.173176	-0.717	0.3492					-0.16124	0.25	Inf	-0.644	0.9982
TW 1 - TM 2	-0.490002	-1.0532	0.0402					-0.46283	0.255	Inf	-1.817	0.6084
TW 1 - CM 2	-0.157356	-0.7876	0.439					-0.14545	0.289	Inf	-0.504	0.9996
TW 1 - TW 2	0.114954	-0.3396	0.5551					0.09852	0.206	Inf	0.478	0.9998
CW 2 - TM 2	-0.316138	-0.7885	0.1386					-0.30159	0.217	Inf	-1.391	0.8619
CW 2 - CM 2	0.013379	-0.514	0.5639					0.01579	0.256	Inf	0.062	1
CW 2 - TW 2	0.284334	-0.2917	0.8449					0.25976	0.268	Inf	0.969	0.9788
TM 2 - CM 2	0.331059	-0.2154	0.8744					0.31738	0.26	Inf	1.222	0.9257
TM 2 - TW 2	0.602195	0.0418	1.198					0.56135	0.273	Inf	2.059	0.4416
CM 2 - TW 2	0.272123	-0.3629	0.9206					0.24397	0.305	Inf	0.801	0.9931

## Sheet: Hypotheses
Hypothesis	Estimate	Est.Error	CI.Lower	CI.Upper	Evid.Ratio	Post.Prob	Star
AG->TX->EG	0.25	0.8	-1.06	1.56	1.68	0.63
CW->TM->CM	-0.12	0.61	-1.11	0.9	0.73	0.42
CM->TW->CW	0.36	0.67	-0.74	1.5	2.35	0.7
XH-S: AG->TX->EG	-0.04	0.17	-0.35	0.02	0.22	0.18
XH-S: CW->TM->CM	-0.32	0.31	-0.83	0.18	0.17	0.15
XH-S: CM->TW->CW	0.29	0.31	-0.23	0.8	4.71	0.82
XL-SW: AG->TX->EG	0.42	0.51	-0.4	1.26	3.85	0.79
XL-SW: CW->TM->CM	0.19	0.34	-0.34	0.77	2.45	0.71
XL-SW: CM->TW->CW	0.23	0.42	-0.44	0.94	2.35	0.7
XG-SM: AG->TX->EG	-0.14	0.58	-1.1	0.83	0.67	0.4
XG-SM: CW->TM->CM	0.02	0.38	-0.62	0.62	1.1	0.52
XG-SM: CM->TW->CW	-0.15	0.41	-0.81	0.52	0.56	0.36
