# Supplementary material for: Gender Dysphoria and Sexual Euphoria: A Bayesian Perspective on the Influence of Gender-Affirming Hormone Therapy on Sexual Arousal
Source: Arch Sex Behav. 2024 Jan 12;53(5):1859–71. doi: 10.1007/s10508-023-02778-1 (PMC11106106; doi:10.1007/s10508-023-02778-1)
Supplement: Supplementary file 5 — Supplementary file5 (XLSX 22 KB) [file 10508_2023_2778_MOESM5_ESM.xlsx]

## Sheet: Group
Group-Level Effects:
~S (Number of levels: 70)
	Estimate	Est.Error	l-95% CI	u-95% CI	Rhat	Bulk_ESS	Tail_ESS
sd(XHSH_Intercept)	0.59	0.09	0.44	0.77	1	7383	12010
sd(XLSF_Intercept)	0.47	0.08	0.33	0.62	1	7631	12606
sd(XGSM_Intercept)	0.57	0.09	0.41	0.75	1	5693	9552
cor(XHSH_Intercept,XLSF_Intercept)	0.9	0.08	0.69	0.99	1	5836	8526
cor(XHSH_Intercept,XGSM_Intercept)	0.16	0.17	-0.19	0.49	1	4002	8595
cor(XLSF_Intercept,XGSM_Intercept)	0.04	0.19	-0.33	0.41	1	2658	7624

## Sheet: Population
Population-Level Effects:
	Estimate	Est.Error	l-95% CI	u-95% CI	Rhat	Bulk_ESS	Tail_ESS
XHSH_GFC	1.21	0.17	0.87	1.55	1	8421	12226
XHSH_GFtM	0.15	0.18	-0.2	0.5	1	9894	13196
XHSH_GMC	0.87	0.2	0.48	1.27	1	11810	15110
XHSH_GMtF	0.67	0.23	0.22	1.13	1	10860	13306
XHSH_M2	-0.03	0.18	-0.38	0.33	1	11672	13834
XHSH_Age0	0.02	0.01	-0.01	0.04	1	9144	12846
XHSH_tfPca	0.28	0.17	-0.06	0.62	1	24311	15314
XHSH_tmPca	0.15	0.12	-0.08	0.38	1	23995	16705
XHSH_sex_present0	-0.08	0.06	-0.2	0.04	1	9429	13464
XHSH_GFtM:M2	0.57	0.24	0.09	1.04	1	14349	15096
XHSH_GMC:M2	0.37	0.31	-0.24	0.97	1	14448	14893
XHSH_GMtF:M2	0.09	0.3	-0.51	0.69	1	14972	15252
XLSF_GFC	0.26	0.14	-0.03	0.54	1	9654	13197
XLSF_GFtM	-0.12	0.16	-0.43	0.19	1	11216	15001
XLSF_GMC	0.49	0.17	0.14	0.83	1	12206	13638
XLSF_GMtF	0.7	0.21	0.3	1.13	1	12363	14022
XLSF_M2	0.05	0.15	-0.25	0.35	1	14139	13566
XLSF_Age0	0.02	0.01	0	0.05	1	10045	12687
XLSF_tfPca	0.23	0.18	-0.13	0.58	1	26374	15451
XLSF_tmPca	0.17	0.11	-0.04	0.39	1	27601	15556
XLSF_sex_present0	-0.07	0.05	-0.17	0.03	1	11044	13740
XLSF_GFtM:M2	0.41	0.22	-0.03	0.85	1	16175	15033
XLSF_GMC:M2	0.16	0.28	-0.37	0.7	1	16535	14831
XLSF_GMtF:M2	-0.17	0.3	-0.76	0.41	1	18671	16161
XGSM_GFC	0.02	0.16	-0.29	0.32	1	12634	13810
XGSM_GFtM	-0.19	0.17	-0.52	0.15	1	15306	15752
XGSM_GMC	-0.09	0.18	-0.44	0.26	1	16506	14561
XGSM_GMtF	-0.08	0.22	-0.51	0.35	1	14112	14780
XGSM_M2	0.08	0.15	-0.22	0.38	1	12615	14771
XGSM_Age0	-0.01	0.01	-0.03	0.02	1	13095	14514
XGSM_tfPca	0.34	0.16	0.03	0.65	1	28907	16096
XGSM_tmPca	0.1	0.11	-0.13	0.32	1	25797	14496
XGSM_sex_present0	0.14	0.06	0.02	0.25	1	14843	14533
XGSM_GFtM:M2	0.52	0.22	0.08	0.96	1	15707	15137
XGSM_GMC:M2	0.27	0.26	-0.26	0.77	1	15534	15256
XGSM_GMtF:M2	-0.19	0.27	-0.73	0.35	1	18168	15059

## Sheet: Family
Family Specific Parameters:
	Estimate	Est.Error	l-95% CI	u-95% CI	Rhat	Bulk_ESS	Tail_ESS
phi_XHSHb	16.61	2.77	11.7	22.57	1	11133	13805
phi_XLSFb	16.66	2.72	11.86	22.53	1	12369	15312
phi_XGSMb	17.68	3.44	11.66	25.04	1	6626	10110
zoi_XHSHb	0.02	0.01	0	0.04	1	32299	11259
zoi_XLSFb	0.04	0.02	0.01	0.08	1	36198	11187
zoi_XGSMb	0.01	0.01	0	0.03	1	22523	8258
coi_XHSHb	0.67	0.23	0.16	0.99	1	33962	10109
coi_XLSFb	0.83	0.14	0.48	1	1	29085	10607
coi_XGSMb	0.5	0.29	0.03	0.97	1	35364	12065

## Sheet: XHS
G	M	emmean	lower.HPD	upper.HPD
CW	1	1.21	0.873	1.555
TM	1	0.152	-0.191	0.502
CM	1	0.875	0.468	1.254
TW	1	0.666	0.23	1.132
CW	2	1.177	0.834	1.55
TM	2	0.685	0.344	1.034
CM	2	1.202	0.717	1.701
TW	2	0.719	0.217	1.239
contrast	estimate	lower.HPD	upper.HPD
CW 1 - TM 1	1.0603	0.5788	1.5475
CW 1 - CM 1	0.33505	-0.1645	0.8674
CW 1 - TW 1	0.54311	-0.0185	1.1259
CW 1 - CW 2	0.03649	-0.3368	0.3741
CW 1 - TM 2	0.52262	0.0492	1.0116
CW 1 - CM 2	0.00851	-0.5898	0.6111
CW 1 - TW 2	0.49148	-0.118	1.1124
TM 1 - CM 1	-0.72479	-1.2324	-0.1796
TM 1 - TW 1	-0.51607	-1.1005	0.0415
TM 1 - CW 2	-1.02381	-1.5196	-0.5344
TM 1 - TM 2	-0.53435	-0.8522	-0.2161
TM 1 - CM 2	-1.05645	-1.6428	-0.4388
TM 1 - TW 2	-0.57055	-1.1924	0.0408
CM 1 - TW 1	0.21015	-0.3844	0.8062
CM 1 - CW 2	-0.30078	-0.8568	0.205
CM 1 - TM 2	0.19146	-0.3459	0.695
CM 1 - CM 2	-0.32912	-0.8219	0.1546
CM 1 - TW 2	0.15383	-0.4753	0.8153
TW 1 - CW 2	-0.50856	-1.0822	0.076
TW 1 - TM 2	-0.01723	-0.5998	0.535
TW 1 - CM 2	-0.53926	-1.2098	0.1289
TW 1 - TW 2	-0.05308	-0.5518	0.4108
CW 2 - TM 2	0.49087	0.0116	0.9874
CW 2 - CM 2	-0.02818	-0.6396	0.5728
CW 2 - TW 2	0.45381	-0.1712	1.0754
TM 2 - CM 2	-0.51694	-1.14	0.0539
TM 2 - TW 2	-0.03607	-0.6651	0.5644
CM 2 - TW 2	0.4827	-0.2099	1.2085

## Sheet: XLSW
G	M	emmean	lower.HPD	upper.HPD
CW	1	0.256	-0.0321	0.531
TM	1	-0.118	-0.4326	0.182
CM	1	0.491	0.1418	0.829
TW	1	0.699	0.2874	1.116
CW	2	0.309	0.0215	0.601
TM	2	0.342	0.0435	0.644
CM	2	0.7	0.2784	1.152
TW	2	0.588	0.1302	1.057
contrast	estimate	lower.HPD	upper.HPD
CW 1 - TM 1	0.37314	-0.0326	0.794
CW 1 - CM 1	-0.23509	-0.6781	0.2044
CW 1 - TW 1	-0.44484	-0.9755	0.0305
CW 1 - CW 2	-0.0541	-0.3488	0.2533
CW 1 - TM 2	-0.08429	-0.5004	0.3169
CW 1 - CM 2	-0.4481	-0.9758	0.0592
CW 1 - TW 2	-0.33137	-0.8905	0.1974
TM 1 - CM 1	-0.61004	-1.0632	-0.1459
TM 1 - TW 1	-0.82018	-1.3338	-0.311
TM 1 - CW 2	-0.42846	-0.8456	-0.0103
TM 1 - TM 2	-0.45947	-0.7799	-0.1466
TM 1 - CM 2	-0.82162	-1.3755	-0.306
TM 1 - TW 2	-0.70751	-1.2536	-0.1463
CM 1 - TW 1	-0.2092	-0.755	0.323
CM 1 - CW 2	0.18325	-0.2759	0.6176
CM 1 - TM 2	0.15127	-0.3047	0.6116
CM 1 - CM 2	-0.21053	-0.6656	0.2271
CM 1 - TW 2	-0.09592	-0.6736	0.482
TW 1 - CW 2	0.3897	-0.117	0.8866
TW 1 - TM 2	0.3601	-0.1448	0.8708
TW 1 - CM 2	-0.00403	-0.5882	0.6157
TW 1 - TW 2	0.11014	-0.3985	0.597
CW 2 - TM 2	-0.03241	-0.4566	0.3721
CW 2 - CM 2	-0.39578	-0.9146	0.13
CW 2 - TW 2	-0.27824	-0.8418	0.2597
TM 2 - CM 2	-0.36171	-0.8746	0.1914
TM 2 - TW 2	-0.24705	-0.8064	0.3021
CM 2 - TW 2	0.11898	-0.5417	0.7379

## Sheet: XGSM
G	M	emmean	lower.HPD	upper.HPD
CW	1	0.0198	-0.2852	0.329
TM	1	-0.1856	-0.5147	0.154
CM	1	-0.0964	-0.4551	0.252
TW	1	-0.0789	-0.5105	0.341
CW	2	0.0975	-0.2221	0.425
TM	2	0.4159	0.0756	0.745
CM	2	0.254	-0.1689	0.703
TW	2	-0.1896	-0.6717	0.283
contrast	estimate	lower.HPD	upper.HPD
CW 1 - TM 1	0.207	-0.2542	0.652
CW 1 - CM 1	0.1152	-0.3352	0.6012
CW 1 - TW 1	0.0974	-0.4191	0.6268
CW 1 - CW 2	-0.08	-0.3791	0.2215
CW 1 - TM 2	-0.3949	-0.8458	0.0688
CW 1 - CM 2	-0.2343	-0.7635	0.2952
CW 1 - TW 2	0.2069	-0.3407	0.7957
TM 1 - CM 1	-0.0905	-0.5876	0.3856
TM 1 - TW 1	-0.1072	-0.6481	0.4458
TM 1 - CW 2	-0.2835	-0.7372	0.1878
TM 1 - TM 2	-0.6032	-0.9209	-0.2985
TM 1 - CM 2	-0.4394	-1.0003	0.0927
TM 1 - TW 2	0.0028	-0.5632	0.6052
CM 1 - TW 1	-0.0164	-0.5507	0.5472
CM 1 - CW 2	-0.1936	-0.6569	0.2937
CM 1 - TM 2	-0.5118	-1.0066	-0.0333
CM 1 - CM 2	-0.3516	-0.7606	0.0782
CM 1 - TW 2	0.0925	-0.4923	0.6956
TW 1 - CW 2	-0.1795	-0.7382	0.3337
TW 1 - TM 2	-0.4964	-1.0489	0.0436
TW 1 - CM 2	-0.331	-0.9599	0.2632
TW 1 - TW 2	0.1122	-0.3424	0.5624
CW 2 - TM 2	-0.3167	-0.8001	0.1353
CW 2 - CM 2	-0.1539	-0.6922	0.3846
CW 2 - TW 2	0.2857	-0.2754	0.8718
TM 2 - CM 2	0.1628	-0.3698	0.7252
TM 2 - TW 2	0.6048	0.0217	1.1995
CM 2 - TW 2	0.4441	-0.2071	1.0912

## Sheet: Hypotheses
Hypothesis	Estimate	Est.Error	CI.Lower	CI.Upper	Evid.Ratio	Post.Prob	Star
AG->TX->CG	0.23	0.76	-1.03	1.46	1.68	0.63
CW->TM->CM	-0.32	0.56	-1.24	0.6	0.39	0.28
CM->TW->CW	0.55	0.59	-0.42	1.54	4.7	0.82
XH-S: AG->TX->CG	-0.08	0.23	-0.58	0.06	0.2	0.17
XH-S: CW->TM->CM	-0.37	0.3	-0.87	0.13	0.13	0.11
XH-S: CM->TW->CW	0.29	0.33	-0.26	0.81	4.54	0.82
XL-SW: AG->TX->CG	0.14	0.49	-0.67	0.95	1.58	0.61
XL-SW: CW->TM->CM	0.01	0.32	-0.49	0.56	1.01	0.5
XL-SW: CM->TW->CW	0.13	0.35	-0.41	0.75	1.6	0.62
XG-SM: AG->TX->CG	0.17	0.51	-0.68	1.01	1.7	0.63
XG-SM: CW->TM->CM	0.04	0.33	-0.51	0.57	1.2	0.55
XG-SM: CM->TW->CW	0.14	0.31	-0.38	0.63	2.11	0.68
