# Supplementary material for: Gender Dysphoria and Sexual Euphoria: A Bayesian Perspective on the Influence of Gender-Affirming Hormone Therapy on Sexual Arousal
Source: Arch Sex Behav. 2024 Jan 12;53(5):1859–71. doi: 10.1007/s10508-023-02778-1 (PMC11106106; doi:10.1007/s10508-023-02778-1)
Supplement: Supplementary file 6 — Supplementary file6 (XLSX 23 KB) [file 10508_2023_2778_MOESM6_ESM.xlsx]

## Sheet: Group
Group-Level Effects:
~S (Number of levels: 70)
	Estimate	Est.Error	l-95% CI	u-95% CI	Rhat	Bulk_ESS	Tail_ESS
sd(VSXHS_Intercept)	0.03	0.01	0	0.06	1	2860	5462
sd(VSXLSF_Intercept)	0.04	0.02	0.01	0.07	1	2715	3112
sd(VSXGSM_Intercept)	0.06	0.01	0.03	0.08	1	1896	2564
cor(VSXHS_Intercept,VSXLSF_Intercept)	0.25	0.43	-0.71	0.9	1	2550	4937
cor(VSXHS_Intercept,VSXGSM_Intercept)	0.45	0.38	-0.58	0.93	1	1358	1919
cor(VSXLSF_Intercept,VSXGSM_Intercept)	0.37	0.34	-0.4	0.9	1	2559	3050

## Sheet: Population
Population-Level Effects:
	Estimate	Est.Error	l-95% CI	u-95% CI	Rhat	Bulk_ESS	Tail_ESS
VSXHS_GFC	0.03	0.02	0	0.07	1	8854	12382
VSXHS_GFtM	0.04	0.02	0	0.08	1	13062	14857
VSXHS_GMC	0.04	0.03	-0.01	0.09	1	13620	14196
VSXHS_GMtF	0.03	0.03	-0.02	0.08	1	13111	14170
VSXHS_M2	0.02	0.03	-0.03	0.07	1	6524	9765
VSXHS_Age0	0	0	0	0	1	19538	16367
VSXHS_sex_present0	-0.01	0.01	-0.02	0	1	15365	14861
VSXHS_tfPca	-0.01	0.02	-0.06	0.03	1	16086	15661
VSXHS_tmPca	-0.01	0.02	-0.04	0.03	1	15425	14086
VSXHS_GFtM:M2	-0.04	0.04	-0.11	0.04	1	7249	10724
VSXHS_GMC:M2	-0.02	0.04	-0.11	0.06	1	8659	12480
VSXHS_GMtF:M2	0	0.05	-0.09	0.09	1	8394	12495
VSXLSF_GFC	0.01	0.02	-0.03	0.05	1	10100	13759
VSXLSF_GFtM	0.06	0.02	0.02	0.1	1	14860	15088
VSXLSF_GMC	0.06	0.03	0.01	0.12	1	15148	15166
VSXLSF_GMtF	0.05	0.03	-0.01	0.11	1	15604	15215
VSXLSF_M2	0.05	0.03	0	0.11	1	7792	10177
VSXLSF_Age0	0	0	0	0	1	20324	16399
VSXLSF_sex_present0	-0.01	0.01	-0.02	0.01	1	16194	14564
VSXLSF_tfPca	-0.02	0.02	-0.06	0.03	1	19831	15076
VSXLSF_tmPca	-0.02	0.02	-0.06	0.01	1	17928	15149
VSXLSF_GFtM:M2	-0.06	0.04	-0.14	0.01	1	8909	11359
VSXLSF_GMC:M2	-0.07	0.05	-0.16	0.03	1	9926	13354
VSXLSF_GMtF:M2	-0.08	0.05	-0.18	0.02	1	9760	12057
VSXGSM_GFC	0	0.02	-0.03	0.04	1	10182	13514
VSXGSM_GFtM	0	0.02	-0.05	0.04	1	13108	13883
VSXGSM_GMC	0.02	0.03	-0.04	0.07	1	13441	13526
VSXGSM_GMtF	0.03	0.03	-0.02	0.09	1	13889	14659
VSXGSM_M2	0.02	0.02	-0.03	0.06	1	7982	11780
VSXGSM_Age0	0	0	0	0	1	16389	14944
VSXGSM_sex_present0	0	0.01	-0.02	0.01	1	14103	15248
VSXGSM_tfPca	-0.02	0.02	-0.06	0.03	1	17912	14321
VSXGSM_tmPca	0	0.02	-0.03	0.04	1	17312	15160
VSXGSM_GFtM:M2	0	0.03	-0.07	0.07	1	8799	11866
VSXGSM_GMC:M2	0.01	0.04	-0.07	0.09	1	10489	12523
VSXGSM_GMtF:M2	-0.01	0.04	-0.09	0.07	1	9740	12216

## Sheet: Family
Family Specific Parameters:
	Estimate	Est.Error	l-95% CI	u-95% CI	Rhat	Bulk_ESS	Tail_ESS
sigma_VSXHS	0.09	0.01	0.07	0.1	1	5109	9724
sigma_VSXLSF	0.09	0.01	0.08	0.11	1	5082	11416
sigma_VSXGSM	0.08	0.01	0.06	0.1	1	2604	4620

## Sheet: ResCorr
Residual Correlations:
	Estimate	Est.Error	l-95% CI	u-95% CI	Rhat	Bulk_ESS	Tail_ESS
rescor(VSXHS,VSXLSF)	0.5	0.09	0.32	0.65	1	8327	13406
rescor(VSXHS,VSXGSM)	0.5	0.1	0.29	0.66	1	4340	10825
rescor(VSXLSF,VSXGSM)	0.06	0.13	-0.19	0.3	1	4714	9909

## Sheet: XHS
G	M	emmean	lower.HPD	upper.HPD
CW	1	0.0338	-0.0046	0.0702
TM	1	0.0427	0.00337	0.0822
CM	1	0.04	-0.01001	0.0896
TW	1	0.0286	-0.02335	0.0797
CW	2	0.0551	0.01688	0.0944
TM	2	0.0266	-0.01381	0.0656
CM	2	0.037	-0.02117	0.0913
TW	2	0.0464	-0.01514	0.104
contrast	estimate	lower.HPD	upper.HPD
CW 1 - TM 1	-0.00899	-0.0638	0.0451
CW 1 - CM 1	-0.00612	-0.0668	0.0567
CW 1 - TW 1	0.0048	-0.0596	0.068
CW 1 - CW 2	-0.02145	-0.0698	0.0303
CW 1 - TM 2	0.00723	-0.0459	0.064
CW 1 - CM 2	-0.00335	-0.0696	0.0645
CW 1 - TW 2	-0.01256	-0.0815	0.0582
TM 1 - CM 1	0.00319	-0.0606	0.0672
TM 1 - TW 1	0.01412	-0.0507	0.0777
TM 1 - CW 2	-0.01234	-0.0679	0.0426
TM 1 - TM 2	0.01602	-0.0353	0.0699
TM 1 - CM 2	0.00552	-0.0618	0.075
TM 1 - TW 2	-0.00376	-0.0753	0.0682
CM 1 - TW 1	0.01086	-0.0628	0.0799
CM 1 - CW 2	-0.01513	-0.0763	0.0486
CM 1 - TM 2	0.01329	-0.0499	0.0771
CM 1 - CM 2	0.00326	-0.0677	0.0749
CM 1 - TW 2	-0.00654	-0.0857	0.0706
TW 1 - CW 2	-0.02623	-0.0903	0.0385
TW 1 - TM 2	0.00231	-0.0645	0.0654
TW 1 - CM 2	-0.008	-0.0859	0.0644
TW 1 - TW 2	-0.01768	-0.092	0.058
CW 2 - TM 2	0.02858	-0.028	0.0821
CW 2 - CM 2	0.01814	-0.0508	0.084
CW 2 - TW 2	0.00881	-0.0635	0.0791
TM 2 - CM 2	-0.0105	-0.0811	0.0568
TM 2 - TW 2	-0.01964	-0.0893	0.0538
CM 2 - TW 2	-0.00968	-0.0915	0.0706

## Sheet: XLSW
G	M	emmean	lower.HPD	upper.HPD
CW	1	0.0115	-0.02901	0.0529
TM	1	0.06	0.01745	0.104
CM	1	0.0635	0.0093	0.1172
TW	1	0.0506	-0.00423	0.1084
CW	2	0.064	0.02212	0.1065
TM	2	0.0478	0.00436	0.0922
CM	2	0.0508	-0.01301	0.1098
TW	2	0.0197	-0.04607	0.0845
contrast	estimate	lower.HPD	upper.HPD
CW 1 - TM 1	-0.0487	-0.1068	0.0121
CW 1 - CM 1	-0.0521	-0.1191	0.0165
CW 1 - TW 1	-0.0393	-0.1093	0.0315
CW 1 - CW 2	-0.0526	-0.1062	0.0015
CW 1 - TM 2	-0.0363	-0.0968	0.0231
CW 1 - CM 2	-0.0391	-0.1129	0.0347
CW 1 - TW 2	-0.00794	-0.0848	0.0687
TM 1 - CM 1	-0.00346	-0.0709	0.0699
TM 1 - TW 1	0.00946	-0.0644	0.0778
TM 1 - CW 2	-0.00416	-0.062	0.0592
TM 1 - TM 2	0.0121	-0.0435	0.0693
TM 1 - CM 2	0.00923	-0.0677	0.0838
TM 1 - TW 2	0.0408	-0.0399	0.1167
CM 1 - TW 1	0.0124	-0.0629	0.0947
CM 1 - CW 2	-0.000526	-0.0691	0.0683
CM 1 - TM 2	0.0151	-0.0559	0.0841
CM 1 - CM 2	0.0127	-0.0622	0.0907
CM 1 - TW 2	0.0439	-0.0399	0.1293
TW 1 - CW 2	-0.0135	-0.0818	0.0601
TW 1 - TM 2	0.00268	-0.0665	0.0762
TW 1 - CM 2	-1.42e-05	-0.0829	0.0823
TW 1 - TW 2	0.0313	-0.0501	0.1094
CW 2 - TM 2	0.0161	-0.0447	0.0765
CW 2 - CM 2	0.0134	-0.0611	0.0873
CW 2 - TW 2	0.0445	-0.035	0.1208
TM 2 - CM 2	-0.00279	-0.0796	0.0719
TM 2 - TW 2	0.0283	-0.0502	0.1072
CM 2 - TW 2	0.0312	-0.0588	0.1212

## Sheet: XGSM
G	M	emmean	lower.HPD	upper.HPD
CW	1	0.00449	-0.0361	0.0429
TM	1	-0.00335	-0.0463	0.0387
CM	1	0.017	-0.0355	0.0689
TW	1	0.03314	-0.0209	0.0878
CW	2	0.01993	-0.0214	0.0592
TM	2	0.01196	-0.0316	0.0529
CM	2	0.03996	-0.0181	0.0988
TW	2	0.03856	-0.0239	0.1004
contrast	estimate	lower.HPD	upper.HPD
CW 1 - TM 1	0.00792	-0.0492	0.0673
CW 1 - CM 1	-0.01217	-0.0773	0.0534
CW 1 - TW 1	-0.0285	-0.0948	0.0399
CW 1 - CW 2	-0.01545	-0.0618	0.0309
CW 1 - TM 2	-0.00709	-0.0653	0.0508
CW 1 - CM 2	-0.03544	-0.1039	0.0355
CW 1 - TW 2	-0.03396	-0.1074	0.0392
TM 1 - CM 1	-0.02058	-0.0904	0.0455
TM 1 - TW 1	-0.0368	-0.1061	0.0322
TM 1 - CW 2	-0.02333	-0.0832	0.0337
TM 1 - TM 2	-0.01549	-0.0639	0.0329
TM 1 - CM 2	-0.04335	-0.1165	0.0291
TM 1 - TW 2	-0.04211	-0.1199	0.0333
CM 1 - TW 1	-0.01634	-0.0921	0.059
CM 1 - CW 2	-0.00297	-0.0664	0.0657
CM 1 - TM 2	0.00483	-0.0623	0.072
CM 1 - CM 2	-0.02264	-0.0902	0.0429
CM 1 - TW 2	-0.02106	-0.1039	0.0597
TW 1 - CW 2	0.01331	-0.0558	0.08
TW 1 - TM 2	0.02146	-0.0463	0.0892
TW 1 - CM 2	-0.0068	-0.0852	0.0759
TW 1 - TW 2	-0.005	-0.073	0.0654
CW 2 - TM 2	0.00805	-0.0505	0.0661
CW 2 - CM 2	-0.01966	-0.0898	0.051
CW 2 - TW 2	-0.01843	-0.0927	0.0558
TM 2 - CM 2	-0.02754	-0.0994	0.0455
TM 2 - TW 2	-0.0268	-0.1025	0.0492
CM 2 - TW 2	0.00145	-0.0859	0.0855

## Sheet: Hypotheses
Hypothesis	Estimate	Est.Error	CI.Lower	CI.Upper	Evid.Ratio	Post.Prob	Star
AG->TX->EG	-0.01	0.1	-0.17	0.14	0.81	0.45
CW->TM->CM	-0.02	0.08	-0.15	0.11	0.62	0.38
CM->TW->CW	0.01	0.08	-0.12	0.15	1.21	0.55
XH-S: AG->TX->EG	0.01	0.05	-0.07	0.09	1.09	0.52
XH-S: CW->TM->CM	0.01	0.04	-0.05	0.07	1.35	0.57
XH-S: CM->TW->CW	0	0.04	-0.06	0.06	0.99	0.5
XL-SW: AG->TX->EG	-0.02	0.06	-0.12	0.07	0.53	0.34
XL-SW: CW->TM->CM	-0.02	0.05	-0.1	0.06	0.41	0.29
XL-SW: CM->TW->CW	0.01	0.05	-0.08	0.09	1.22	0.55
XG-SM: AG->TX->EG	0	0.05	-0.09	0.08	0.89	0.47
XG-SM: CW->TM->CM	0	0.04	-0.07	0.05	0.82	0.45
XG-SM: CM->TW->CW	0	0.04	-0.06	0.07	1.15	0.54
