# Supplementary material for: Gender Dysphoria and Sexual Euphoria: A Bayesian Perspective on the Influence of Gender-Affirming Hormone Therapy on Sexual Arousal
Source: Arch Sex Behav. 2024 Jan 12;53(5):1859–71. doi: 10.1007/s10508-023-02778-1 (PMC11106106; doi:10.1007/s10508-023-02778-1)
Supplement: Supplementary file 7 — Supplementary file7 (XLSX 28 KB) [file 10508_2023_2778_MOESM7_ESM.xlsx]

## Sheet: Group
Group-Level Effects:
~S (Number of levels: 70)
	Estimate	Est.Error	l-95% CI	u-95% CI	Rhat	Bulk_ESS	Tail_ESS
sd(XHXG_Intercept)	0.13	0.1	0.01	0.37	1	8427	10427
sd(XHXL_Intercept)	0.14	0.1	0.01	0.37	1	7209	9777
sd(XLXG_Intercept)	0.16	0.12	0.01	0.46	1	7419	10190
cor(XHXG_Intercept,XHXL_Intercept)	0.16	0.49	-0.82	0.92	1	14247	14575
cor(XHXG_Intercept,XLXG_Intercept)	0.11	0.5	-0.85	0.91	1	15111	12948
cor(XHXL_Intercept,XLXG_Intercept)	0.06	0.5	-0.85	0.9	1	16682	16096

## Sheet: Population
Population-Level Effects:										Frequentist Estimates:
	Estimate	Est.Error	l-95% CI	u-95% CI	Rhat	Bulk_ESS	Tail_ESS			Estimate	Std. Error	z value	Pr(>|z|)	Star
XHXG_GCW	-2.94	0.19	-3.29	-2.55	1	15853	15503			19.4068	3.52976	5.498	3.84e-08	***
XHXG_GTM	-2.55	0.2	-2.94	-2.14	1	31048	15510			13.2138	2.57439	5.133	2.85e-07	***
XHXG_GCM	-2.99	0.25	-3.46	-2.47	1	28474	14882			20.0835	4.84492	4.145	3.39e-05	***
XHXG_GTW	-2.68	0.26	-3.16	-2.14	1	29998	15130			15.4123	3.88985	3.962	7.43e-05	***
XHXG_M2	0.19	0.27	-0.35	0.72	1	13974	13873			-3.56321	4.64109	-0.768	0.443
XHXG_Age0	0.01	0.01	-0.01	0.03	1	30076	16982			-0.09938	0.17866	-0.556	0.578
XHXG_sex_present0	0	0.06	-0.11	0.11	1	30039	16563			-3.91161	5.61393	-0.697	0.486
XHXG_twPca	0.19	0.27	-0.35	0.69	1	36527	14374			-3.54597	2.42064	-1.465	0.143
XHXG_tmPca	0.43	0.24	-0.02	0.94	1	36647	15575			-0.24987	0.89195	-0.28	0.779
XHXG_GTM:M2	-0.56	0.39	-1.33	0.21	1	15365	15883			9.6157	6.54101	1.47	0.142
XHXG_GCM:M2	0.2	0.46	-0.72	1.12	1	17383	15232			-2.54325	7.74107	-0.329	0.743
XHXG_GTW:M2	-0.63	0.48	-1.56	0.34	1	17777	16007			13.216	9.59865	1.377	0.169
XHXL_GCW	-2.89	0.17	-3.2	-2.55	1	17028	15369			18.1868	2.9045	6.262	3.81e-10	***
XHXL_GTM	-2.82	0.18	-3.16	-2.46	1	26138	15224			17.1359	2.9317	5.845	5.06e-09	***
XHXL_GCM	-2.61	0.22	-3.03	-2.16	1	29346	15522			13.8318	2.9449	4.697	2.64e-06	***
XHXL_GTW	-2.57	0.23	-3.01	-2.09	1	28633	15505			13.3106	2.9269	4.548	5.43e-06	***
XHXL_M2	0.17	0.23	-0.29	0.63	1	13699	14183			-2.831	3.8727	-0.731	0.4648
XHXL_Age0	0	0.01	-0.02	0.02	1	29191	16735			0.1013	0.1841	0.55	0.5822
XHXL_sex_present0	0.03	0.05	-0.07	0.13	1	29624	15712			1.4823	3.8846	0.382	0.7028
XHXL_twPca	-0.11	0.22	-0.56	0.32	1	37460	15734			2.4394	3.5142	0.694	0.4876
XHXL_tmPca	-0.12	0.15	-0.41	0.18	1	36813	14402			-0.1041	0.9529	-0.109	0.913
XHXL_GTM:M2	-0.62	0.34	-1.31	0.07	1	14225	15191			12.7051	6.7225	1.89	0.0588	.
XHXL_GCM:M2	-0.39	0.41	-1.19	0.42	1	17229	15496			6.0337	6.3645	0.948	0.3431
XHXL_GTW:M2	-0.59	0.42	-1.41	0.24	1	17470	16206			10.5709	7.284	1.451	0.1467
XLXG_GCW	-2.84	0.21	-3.23	-2.41	1	18208	15582			17.3961	3.48186	4.996	5.85e-07	***
XLXG_GTM	-2.75	0.23	-3.18	-2.28	1	28403	15345			17.2088	3.6514	4.713	2.44e-06	***
XLXG_GCM	-2.75	0.28	-3.27	-2.17	1	27984	15860			16.0185	4.26736	3.754	0.000174	***
XLXG_GTW	-2.98	0.29	-3.53	-2.37	1	26514	15690			20.5417	5.64702	3.638	0.000275	***
XLXG_M2	0.01	0.29	-0.56	0.58	1	15383	15223			0.21783	5.07045	0.043	0.965732
XLXG_Age0	0	0.01	-0.02	0.03	1	30106	15628			-0.03755	0.2259	-0.166	0.867987
XLXG_sex_present0	-0.08	0.07	-0.21	0.06	1	30053	16070			5.82487	4.88295	1.193	0.232908
XLXG_twPca	-0.36	0.29	-0.97	0.19	1	34696	14531			-1.01749	3.56646	-0.285	0.77542
XLXG_tmPca	0.07	0.18	-0.29	0.43	1	38965	15635			1.23397	1.30977	0.942	0.346126
XLXG_GTM:M2	-0.28	0.44	-1.14	0.57	1	16986	15439			2.97257	7.53065	0.395	0.693043
XLXG_GCM:M2	-0.49	0.51	-1.47	0.53	1	18196	14907			9.62509	10.2928	0.935	0.34972
XLXG_GTW:M2	-0.21	0.53	-1.25	0.86	1	17985	16789			5.61417	11.481	0.489	0.624845

## Sheet: Family
Family Specific Parameters:
	Estimate	Est.Error	l-95% CI	u-95% CI	Rhat	Bulk_ESS	Tail_ESS
shape_XHXG	1.34	0.16	1.05	1.68	1	28657	13922
shape_XHXL	1.75	0.22	1.35	2.21	1	21771	15099
shape_XLXG	1.11	0.13	0.87	1.39	1	27524	14840

## Sheet: XHXG
G	M	emmean	lower.HPD	upper.HPD		Frequentist Estimates:		emmean	SE	df	asymp.LCL	asymp.UCL
CW	1	-2.95	-3.31	-2.57			19.4	3.53	Inf	12.49	26.3
TM	1	-2.56	-2.94	-2.15			13.2	2.57	Inf	8.17	18.3
CM	1	-2.99	-3.47	-2.49			20.1	4.84	Inf	10.59	29.6
TW	1	-2.69	-3.2	-2.18			15.4	3.89	Inf	7.79	23
CW	2	-2.76	-3.14	-2.37			15.8	3.02	Inf	9.93	21.8
TM	2	-2.93	-3.33	-2.52			19.3	3.83	Inf	11.76	26.8
CM	2	-2.61	-3.15	-2.03			14	3.86	Inf	6.4	21.5
TW	2	-3.14	-3.72	-2.5			25.1	7.45	Inf	10.47	39.7
contrast	estimate	lower.HPD	upper.HPD					estimate	SE	df	z.ratio	p.value
CW 1 - TM 1	-0.3877	-0.927	0.157					6.193	4.37	Inf	1.418	0.8492
CW 1 - CM 1	0.0495	-0.575	0.664					-0.677	5.99	Inf	-0.113	1
CW 1 - TW 1	-0.2473	-0.893	0.368					3.995	5.25	Inf	0.761	0.995
CW 1 - CW 2	-0.1884	-0.7	0.358					3.563	4.64	Inf	0.768	0.9947
CW 1 - TM 2	-0.0099	-0.557	0.543					0.141	5.21	Inf	0.027	1
CW 1 - CM 2	-0.3369	-1.002	0.335					5.43	5.23	Inf	1.038	0.9687
CW 1 - TW 2	0.1904	-0.535	0.888					-5.658	8.24	Inf	-0.687	0.9974
TM 1 - CM 1	0.4359	-0.188	1.065					-6.87	5.48	Inf	-1.253	0.9157
TM 1 - TW 1	0.1331	-0.51	0.78					-2.199	4.66	Inf	-0.471	0.9998
TM 1 - CW 2	0.1966	-0.35	0.765					-2.63	3.96	Inf	-0.664	0.9979
TM 1 - TM 2	0.3725	-0.171	0.952					-6.052	4.61	Inf	-1.313	0.8942
TM 1 - CM 2	0.0461	-0.637	0.746					-0.763	4.64	Inf	-0.164	1
TM 1 - TW 2	0.58	-0.149	1.308					-11.851	7.88	Inf	-1.504	0.8054
CM 1 - TW 1	-0.3024	-1.041	0.39					4.671	6.21	Inf	0.752	0.9953
CM 1 - CW 2	-0.2386	-0.855	0.402					4.24	5.7	Inf	0.743	0.9957
CM 1 - TM 2	-0.0575	-0.692	0.583					0.817	6.17	Inf	0.132	1
CM 1 - CM 2	-0.3882	-1.115	0.375					6.106	6.2	Inf	0.986	0.9766
CM 1 - TW 2	0.1411	-0.665	0.898					-4.982	8.88	Inf	-0.561	0.9993
TW 1 - CW 2	0.0645	-0.591	0.7					-0.431	4.92	Inf	-0.088	1
TW 1 - TM 2	0.2413	-0.415	0.908					-3.854	5.46	Inf	-0.706	0.9968
TW 1 - CM 2	-0.0846	-0.888	0.641					1.435	5.48	Inf	0.262	1
TW 1 - TW 2	0.4427	-0.343	1.222					-9.653	8.4	Inf	-1.149	0.9459
CW 2 - TM 2	0.1774	-0.376	0.723					-3.423	4.87	Inf	-0.703	0.9969
CW 2 - CM 2	-0.148	-0.854	0.506					1.867	4.9	Inf	0.381	0.9999
CW 2 - TW 2	0.3776	-0.365	1.08					-9.222	8.03	Inf	-1.148	0.9461
TM 2 - CM 2	-0.3218	-1.015	0.377					5.289	5.44	Inf	0.973	0.9783
TM 2 - TW 2	0.2007	-0.542	0.947					-5.799	8.37	Inf	-0.693	0.9972
CM 2 - TW 2	0.5263	-0.275	1.383					-11.088	8.39	Inf	-1.322	0.8909

## Sheet: XHXL
G	M	emmean	lower.HPD	upper.HPD		Frequentist Estimates:		emmean	SE	df	asymp.LCL	asymp.UCL
CW	1	-2.89	-3.21	-2.56				18.2	2.9	Inf	12.49	23.9
TM	1	-2.83	-3.17	-2.47				17.1	2.93	Inf	11.39	22.9
CM	1	-2.62	-3.03	-2.16				13.8	2.94	Inf	8.06	19.6
TW	1	-2.58	-3.01	-2.1				13.3	2.93	Inf	7.57	19
CW	2	-2.72	-3.04	-2.36				15.4	2.56	Inf	10.33	20.4
TM	2	-3.28	-3.6	-2.9				27	4.65	Inf	17.9	36.1
CM	2	-2.84	-3.33	-2.33				17	4.11	Inf	8.99	25.1
TW	2	-3	-3.5	-2.43				21.1	5.43	Inf	10.42	31.7
contrast	estimate	lower.HPD	upper.HPD					estimate	SE	df	z.ratio	p.value
CW 1 - TM 1	-0.06399	-0.5497	0.421					1.051	4.13	Inf	0.255	1
CW 1 - CM 1	-0.27299	-0.8206	0.273					4.355	4.14	Inf	1.053	0.9661
CW 1 - TW 1	-0.3134	-0.8943	0.234					4.876	4.12	Inf	1.184	0.9368
CW 1 - CW 2	-0.1734	-0.6534	0.268					2.831	3.87	Inf	0.731	0.9961
CW 1 - TM 2	0.38335	-0.1136	0.851					-8.823	5.48	Inf	-1.609	0.7448
CW 1 - CM 2	-0.05512	-0.6663	0.534					1.152	5.03	Inf	0.229	1
CW 1 - TW 2	0.10695	-0.5247	0.731					-2.864	6.15	Inf	-0.465	0.9998
TM 1 - CM 1	-0.20976	-0.7731	0.35					3.304	4.16	Inf	0.795	0.9934
TM 1 - TW 1	-0.2519	-0.8449	0.316					3.825	4.13	Inf	0.925	0.9837
TM 1 - CW 2	-0.10811	-0.597	0.377					1.78	3.89	Inf	0.457	0.9998
TM 1 - TM 2	0.44619	-0.0158	0.958					-9.874	5.49	Inf	-1.797	0.6221
TM 1 - CM 2	0.00683	-0.6052	0.609					0.101	5.04	Inf	0.02	1
TM 1 - TW 2	0.17519	-0.48	0.802					-3.914	6.17	Inf	-0.635	0.9984
CM 1 - TW 1	-0.04311	-0.6668	0.588					0.521	4.15	Inf	0.126	1
CM 1 - CW 2	0.10087	-0.4665	0.644					-1.524	3.9	Inf	-0.39	0.9999
CM 1 - TM 2	0.65728	0.1016	1.209					-13.178	5.5	Inf	-2.394	0.244
CM 1 - CM 2	0.21691	-0.4244	0.878					-3.203	5.05	Inf	-0.634	0.9984
CM 1 - TW 2	0.3766	-0.317	1.075					-7.219	6.17	Inf	-1.169	0.9406
TW 1 - CW 2	0.14394	-0.4141	0.713					-2.045	3.88	Inf	-0.527	0.9995
TW 1 - TM 2	0.69823	0.138	1.279					-13.7	5.49	Inf	-2.495	0.1974
TW 1 - CM 2	0.25949	-0.4346	0.91					-3.724	5.03	Inf	-0.741	0.9958
TW 1 - TW 2	0.42242	-0.2635	1.102					-7.74	6.17	Inf	-1.255	0.9151
CW 2 - TM 2	0.55618	0.067	1.043					-11.654	5.31	Inf	-2.195	0.3545
CW 2 - CM 2	0.1174	-0.4943	0.725					-1.679	4.83	Inf	-0.347	1
CW 2 - TW 2	0.28207	-0.3625	0.903					-5.695	6	Inf	-0.949	0.9812
TM 2 - CM 2	-0.44175	-1.0581	0.153					9.976	6.2	Inf	1.609	0.7453
TM 2 - TW 2	-0.27728	-0.9104	0.342					5.96	7.15	Inf	0.834	0.9912
CM 2 - TW 2	0.1612	-0.5879	0.881					-4.016	6.81	Inf	-0.59	0.999

## Sheet: XLXG
G	M	emmean	lower.HPD	upper.HPD		Frequentist Estimates:		emmean	SE	df	asymp.LCL	asymp.UCL
CW	1	-2.85	-3.24	-2.42				17.4	3.48	Inf	10.57	24.2
TM	1	-2.76	-3.19	-2.3				17.2	3.65	Inf	10.05	24.4
CM	1	-2.76	-3.28	-2.19				16	4.27	Inf	7.65	24.4
TW	1	-2.99	-3.57	-2.41				20.5	5.65	Inf	9.47	31.6
CW	2	-2.84	-3.24	-2.4				17.6	3.69	Inf	10.39	24.8
TM	2	-3.03	-3.47	-2.56				20.4	4.33	Inf	11.92	28.9
CM	2	-3.24	-3.85	-2.59				25.9	7.87	Inf	10.43	41.3
TW	2	-3.2	-3.83	-2.47				26.4	8.63	Inf	9.47	43.3
contrast	estimate	lower.HPD	upper.HPD					estimate	SE	df	z.ratio	p.value
CW 1 - TM 1	-0.08987	-0.7	0.519					0.187	5.04	Inf	0.037	1
CW 1 - CM 1	-0.08455	-0.78	0.576					1.378	5.51	Inf	0.25	1
CW 1 - TW 1	0.14562	-0.568	0.848					-3.146	6.63	Inf	-0.474	0.9998
CW 1 - CW 2	-0.0077	-0.586	0.556					-0.218	5.07	Inf	-0.043	1
CW 1 - TM 2	0.1845	-0.426	0.776					-3.003	5.55	Inf	-0.541	0.9994
CW 1 - CM 2	0.39742	-0.376	1.119					-8.465	8.61	Inf	-0.983	0.9769
CW 1 - TW 2	0.34683	-0.462	1.12					-8.978	9.3	Inf	-0.965	0.9792
TM 1 - CM 1	0.00234	-0.72	0.709					1.19	5.61	Inf	0.212	1
TM 1 - TW 1	0.2361	-0.492	0.966					-3.333	6.69	Inf	-0.498	0.9997
TM 1 - CW 2	0.0818	-0.536	0.686					-0.405	5.18	Inf	-0.078	1
TM 1 - TM 2	0.27025	-0.363	0.91					-3.19	5.57	Inf	-0.573	0.9992
TM 1 - CM 2	0.48411	-0.32	1.24					-8.653	8.68	Inf	-0.997	0.975
TM 1 - TW 2	0.43853	-0.394	1.243					-9.165	9.34	Inf	-0.982	0.9771
CM 1 - TW 1	0.23348	-0.559	1.024					-4.523	7.08	Inf	-0.639	0.9983
CM 1 - CW 2	0.07884	-0.605	0.78					-1.595	5.64	Inf	-0.283	1
CM 1 - TM 2	0.26694	-0.417	1.01					-4.381	6.08	Inf	-0.721	0.9964
CM 1 - CM 2	0.48389	-0.338	1.293					-9.843	8.96	Inf	-1.099	0.9573
CM 1 - TW 2	0.43991	-0.425	1.322					-10.355	9.62	Inf	-1.076	0.9618
TW 1 - CW 2	-0.15365	-0.892	0.556					2.928	6.74	Inf	0.434	0.9999
TW 1 - TM 2	0.04037	-0.716	0.76					0.142	7.09	Inf	0.02	1
TW 1 - CM 2	0.24885	-0.613	1.119					-5.32	9.69	Inf	-0.549	0.9994
TW 1 - TW 2	0.19956	-0.687	1.062					-5.832	10.3	Inf	-0.566	0.9992
CW 2 - TM 2	0.1902	-0.433	0.809					-2.785	5.68	Inf	-0.491	0.9997
CW 2 - CM 2	0.40318	-0.363	1.153					-8.247	8.69	Inf	-0.949	0.9812
CW 2 - TW 2	0.35905	-0.447	1.16					-8.76	9.38	Inf	-0.934	0.9828
TM 2 - CM 2	0.21631	-0.552	1.003					-5.462	8.98	Inf	-0.608	0.9988
TM 2 - TW 2	0.1702	-0.674	0.948					-5.974	9.63	Inf	-0.621	0.9986
CM 2 - TW 2	-0.04302	-0.967	0.897					-0.512	11.68	Inf	-0.044	1

## Sheet: Hypotheses
Hypothesis	Estimate	Est.Error	CI.Lower	CI.Upper	Evid.Ratio	Post.Prob	Star
AG->TX->EG	0.1	0.8	-1.22	1.44	1.23	0.55
CW->TM->CM	0.08	0.73	-1.13	1.27	1.17	0.54
CM->TW->CW	0.03	0.76	-1.21	1.26	1.05	0.51
|XH-XG|: AG->TX->EG	0.01	0.33	-0.55	0.57	0.51	0.34
|XH-XG|: CW->TM->CM	-0.07	0.41	-0.76	0.6	0.77	0.44
|XH-XG|: CM->TW->CW	0.08	0.42	-0.6	0.78	1.34	0.57
|XH-XL|: AG->TX->EG	0.25	0.44	-0.38	1.04	1.88	0.65
|XH-XL|: CW->TM->CM	0.18	0.39	-0.47	0.82	2.15	0.68
|XH-XL|: CM->TW->CW	0.07	0.38	-0.56	0.7	1.39	0.58
|XL-XG|: AG->TX->EG	-0.16	0.59	-1.17	0.79	0.56	0.36
|XL-XG|: CW->TM->CM	-0.03	0.45	-0.78	0.71	0.9	0.47
|XL-XG|: CM->TW->CW	-0.13	0.5	-0.94	0.7	0.66	0.4
