# Supplementary material for: Gender Dysphoria and Sexual Euphoria: A Bayesian Perspective on the Influence of Gender-Affirming Hormone Therapy on Sexual Arousal
Source: Arch Sex Behav. 2024 Jan 12;53(5):1859–71. doi: 10.1007/s10508-023-02778-1 (PMC11106106; doi:10.1007/s10508-023-02778-1)
Supplement: Supplementary file 8 — Supplementary file8 (XLSX 40 KB) [file 10508_2023_2778_MOESM8_ESM.xlsx]

## Sheet: Group
Group-Level Effects:
~S (Number of levels: 70)
	Estimate	Est.Error	l-95% CI	u-95% CI	Rhat	Bulk_ESS	Tail_ESS
sd(XH_Intercept)	1.33	0.14	1.07	1.64	1	5466	10152
sd(XL_Intercept)	1.15	0.16	0.87	1.48	1	6411	11571
sd(XG_Intercept)	1.33	0.19	0.99	1.74	1	5266	9192
sd(SM_Intercept)	0.63	0.15	0.33	0.91	1	4427	4299
sd(SF_Intercept)	0.68	0.16	0.37	0.99	1	5357	7410
cor(XH_Intercept,XL_Intercept)	0.57	0.11	0.32	0.76	1	6734	11451
cor(XH_Intercept,XG_Intercept)	-0.01	0.16	-0.32	0.29	1	6373	10434
cor(XL_Intercept,XG_Intercept)	-0.12	0.18	-0.47	0.25	1	3457	7007
cor(XH_Intercept,SM_Intercept)	0.23	0.18	-0.14	0.56	1	11525	12972
cor(XL_Intercept,SM_Intercept)	0.13	0.2	-0.27	0.5	1	10674	11852
cor(XG_Intercept,SM_Intercept)	-0.06	0.21	-0.47	0.35	1	8920	12478
cor(XH_Intercept,SF_Intercept)	0.37	0.17	0.01	0.69	1	12183	11755
cor(XL_Intercept,SF_Intercept)	0.41	0.17	0.06	0.72	1	11086	12010
cor(XG_Intercept,SF_Intercept)	-0.01	0.22	-0.44	0.42	1	8938	13238
cor(SM_Intercept,SF_Intercept)	0.72	0.17	0.31	0.95	1	6133	6548

## Sheet: Population
Population-Level Effects:										Frequentist Estimates:
	Estimate	Est.Error	l-95% CI	u-95% CI	Rhat	Bulk_ESS	Tail_ESS			Estimate	Std. Error	z value	Pr(>|z|)	Star
XH_GCW	1.23	0.3	0.66	1.82	1	3529	6664			1.15608	0.28142	4.108	3.99e-05	***
XH_GTM	0.19	0.32	-0.45	0.83	1	3976	7985			0.17109	0.30663	0.558	0.57686
XH_GCM	1.95	0.42	1.14	2.8	1	5203	9238			1.85353	0.38223	4.849	1.24e-06	***
XH_GTW	0.46	0.41	-0.33	1.26	1	4680	8738			0.44106	0.39346	1.121	0.2623
XH_M2	-0.16	0.16	-0.48	0.15	1	13162	13414			-0.13162	0.14041	-0.937	0.34853
XH_Age0	0.02	0.03	-0.03	0.07	1	4817	8771			0.02966	0.02399	1.236	0.21631
XH_twPca	-0.06	0.18	-0.43	0.3	1	24005	15850			-0.04275	0.16349	-0.262	0.7937
XH_tmPca	-0.03	0.14	-0.3	0.24	1	18165	14798			-0.03991	0.12015	-0.332	0.73977
XH_sex_present0	-0.14	0.11	-0.35	0.06	1	5578	9248			-0.10519	0.09772	-1.076	0.28174
XH_GTM:M2	0.55	0.23	0.1	1	1	14688	14724			0.52406	0.19978	2.623	0.00871	**
XH_GCM:M2	-0.09	0.33	-0.74	0.56	1	19152	15549			-0.05647	0.28343	-0.199	0.84209
XH_GTW:M2	-0.09	0.28	-0.64	0.47	1	17691	15902			-0.13077	0.24316	-0.538	0.59073
XL_GCW	-0.67	0.28	-1.24	-0.13	1	5949	9317			-0.80883	0.3135	-2.58	0.00988	**
XL_GTM	-0.46	0.3	-1.07	0.14	1	6183	10162			-0.48499	0.34317	-1.413	0.15757
XL_GCM	1.18	0.41	0.38	2	1	7624	10522			1.15416	0.41817	2.76	0.00578	**
XL_GTW	0.7	0.43	-0.13	1.55	1	7707	11294			0.98148	0.45748	2.145	0.03192	*
XL_M2	-0.22	0.21	-0.63	0.2	1	14022	15110			-0.12406	0.18383	-0.675	0.49976
XL_Age0	0.02	0.03	-0.03	0.07	1	7202	10782			0.04163	0.02695	1.544	0.12247
XL_twPca	0.39	0.47	-0.52	1.32	1	17552	16184			-0.18074	0.24989	-0.723	0.46951
XL_tmPca	-0.04	0.18	-0.4	0.3	1	23521	15108			-0.02011	0.16037	-0.125	0.90022
XL_sex_present0	-0.3	0.11	-0.51	-0.08	1	7840	11783			-0.27591	0.11543	-2.39	0.01683	*
XL_GTM:M2	0.74	0.3	0.13	1.33	1	16043	15447			0.60338	0.26211	2.302	0.02134	*
XL_GCM:M2	0.2	0.43	-0.64	1.05	1	17828	15494			0.09042	0.3488	0.259	0.79546
XL_GTW:M2	-0.41	0.43	-1.28	0.42	1	19074	15537			-0.06832	0.35607	-0.192	0.84784
XG_GCW	-1.11	0.35	-1.81	-0.43	1	6596	9999			-1.55078	0.32933	-4.709	2.49e-06	***
XG_GTM	-0.67	0.37	-1.4	0.05	1	6207	9830			-0.8978	0.35663	-2.517	0.011821	*
XG_GCM	-1.75	0.54	-2.85	-0.72	1	8839	12078			-2.29481	0.45915	-4.998	5.79e-07	***
XG_GTW	-1.17	0.52	-2.2	-0.15	1	7987	12318			-1.59819	0.46145	-3.463	0.000533	***
XG_M2	-0.05	0.26	-0.56	0.46	1	13292	14691			-0.02462	0.19031	-0.129	0.897055
XG_Age0	-0.02	0.03	-0.08	0.05	1	8851	11413			-0.04559	0.02788	-1.635	0.102074
XG_twPca	0.11	0.31	-0.47	0.74	1	24243	14460			0.08011	0.20538	0.39	0.69649
XG_tmPca	-0.08	0.15	-0.39	0.22	1	24487	14724			-0.05514	0.12358	-0.446	0.655471
XG_sex_present0	0.45	0.13	0.2	0.72	1	8028	11260			0.45703	0.12026	3.8	0.000144	***
XG_GTM:M2	0.89	0.35	0.2	1.56	1	15464	14361			0.74179	0.2655	2.794	0.005207	**
XG_GCM:M2	0.81	0.53	-0.21	1.86	1	16036	15199			0.59885	0.38573	1.553	0.120538
XG_GTW:M2	-0.79	0.49	-1.77	0.18	1	17181	14526			-0.67775	0.35287	-1.921	0.054773	.
SM_GCW	-1.08	0.24	-1.55	-0.62	1	9655	14146			-1.18504	0.22635	-5.235	1.65e-07	***
SM_GTM	-0.23	0.22	-0.66	0.2	1	14053	15217			-0.213	0.23176	-0.919	0.358067
SM_GCM	-0.58	0.29	-1.16	-0.02	1	15437	14979			-0.62263	0.28827	-2.16	0.030782	*
SM_GTW	-0.92	0.33	-1.58	-0.29	1	14289	15037			-1.02779	0.30679	-3.35	0.000808	***
SM_M2	-0.25	0.29	-0.83	0.31	1	9833	13666			-0.24214	0.27985	-0.865	0.386914
SM_Age0	-0.02	0.02	-0.05	0.01	1	13131	14477			-0.01116	0.01658	-0.673	0.500969
SM_twPca	-0.86	0.38	-1.66	-0.18	1	19671	13477			-0.62857	0.27191	-2.312	0.020798	*
SM_tmPca	0	0.24	-0.47	0.48	1	24388	15083			-0.33296	0.18597	-1.79	0.073384	.
SM_sex_present0	0.04	0.08	-0.12	0.2	1	12493	14531			0.09229	0.07759	1.189	0.234267
SM_GTM:M2	-0.04	0.4	-0.81	0.77	1	11192	13723			-0.54663	0.38926	-1.404	0.160231
SM_GCM:M2	-0.14	0.51	-1.15	0.86	1	12641	13883			-0.64862	0.4785	-1.356	0.175247
SM_GTW:M2	-0.3	0.64	-1.64	0.91	1	13045	14240			-0.26571	0.50073	-0.531	0.595661
SF_GCW	-1.05	0.26	-1.57	-0.56	1	10469	13973			-1.24418	0.23843	-5.218	1.81e-07	***
SF_GTM	-0.06	0.24	-0.52	0.42	1	11676	14317			-0.1307	0.23941	-0.546	0.58513
SF_GCM	-0.37	0.31	-1	0.23	1	13907	15273			-0.45523	0.30058	-1.515	0.12989
SF_GTW	-0.66	0.33	-1.32	-0.01	1	13362	15576			-0.8316	0.31212	-2.664	0.00771	**
SF_M2	-0.26	0.32	-0.89	0.36	1	11161	13216			-0.38044	0.30251	-1.258	0.20854
SF_Age0	-0.02	0.02	-0.05	0.02	1	12144	14402			-0.02169	0.01687	-1.286	0.1985
SF_twPca	-0.4	0.3	-1	0.18	1	23459	15673			-0.42118	0.26437	-1.593	0.11113
SF_tmPca	-0.34	0.29	-0.96	0.17	1	25100	13198			-0.39845	0.19709	-2.022	0.04322	*
SF_sex_present0	-0.11	0.08	-0.28	0.05	1	11914	13960			-0.11551	0.08047	-1.435	0.15117
SF_GTM:M2	-0.15	0.43	-0.98	0.69	1	12648	13758			-0.20153	0.41617	-0.484	0.62821
SF_GCM:M2	0.29	0.53	-0.74	1.31	1	13327	14803			-0.14342	0.50298	-0.285	0.77553
SF_GTW:M2	0.08	0.53	-0.96	1.13	1	13568	14465			0.47099	0.50983	0.924	0.35557

## Sheet: Family
Family Specific Parameters:
	Estimate	Est.Error	l-95% CI	u-95% CI	Rhat	Bulk_ESS	Tail_ESS
phi_XH	22.99	4.46	15.09	32.5	1	7936	11842
phi_XL	12.41	2.63	7.85	18.1	1	7482	10850
phi_XG	12.22	2.89	7.29	18.55	1	6021	9405
phi_SM	7.22	1.45	4.75	10.4	1	5600	6649
phi_SF	6.27	1.28	4.13	9.17	1	6599	9933
zoi_XH	0.04	0.02	0.01	0.08	1	34915	13460
zoi_XL	0.15	0.03	0.09	0.21	1	38397	13528
zoi_XG	0.25	0.04	0.18	0.33	1	39222	13472
zoi_SM	0.19	0.03	0.13	0.26	1	37580	14060
zoi_SF	0.2	0.04	0.14	0.27	1	38178	14859
coi_XH	0.83	0.14	0.48	0.99	1	27580	10142
coi_XL	0.55	0.11	0.34	0.76	1	37026	13537
coi_XG	0.03	0.03	0	0.11	1	24779	11015
coi_SM	0.04	0.04	0	0.14	1	23897	10889
coi_SF	0.04	0.04	0	0.13	1	24420	10531

## Sheet: XH
G	M	emmean	lower.HPD	upper.HPD		Frequentist Estimates:		emmean	SE	df	asymp.LCL	asymp.UCL
CW	1	1.23	0.6365	1.795				1.156	0.281	Inf	0.6045	1.708
TM	1	0.192	-0.447	0.831				0.171	0.307	Inf	-0.4299	0.772
CM	1	1.946	1.1018	2.755				1.854	0.382	Inf	1.1044	2.603
TW	1	0.461	-0.3436	1.246				0.441	0.393	Inf	-0.3301	1.212
CW	2	1.065	0.4826	1.662				1.024	0.283	Inf	0.4694	1.58
TM	2	0.573	-0.0798	1.195				0.564	0.305	Inf	-0.0341	1.161
CM	2	1.701	0.8611	2.578				1.665	0.392	Inf	0.8963	2.435
TW	2	0.21	-0.6003	1.032				0.179	0.403	Inf	-0.6103	0.968
contrast	estimate	lower.HPD	upper.HPD					estimate	SE	df	z.ratio	p.value
CW 1 - TM 1	1.0382	0.1982	1.8977					0.98499	0.416	Inf	2.368	0.2574
CW 1 - CM 1	-0.7174	-1.7644	0.2575					-0.69745	0.473	Inf	-1.474	0.8217
CW 1 - TW 1	0.7768	-0.2108	1.7491					0.71501	0.483	Inf	1.479	0.8187
CW 1 - CW 2	0.1656	-0.1546	0.4777					0.13162	0.14	Inf	0.937	0.9824
CW 1 - TM 2	0.6575	-0.174	1.5242					0.59255	0.414	Inf	1.43	0.8437
CW 1 - CM 2	-0.4681	-1.5298	0.5442					-0.50936	0.482	Inf	-1.057	0.9654
CW 1 - TW 2	1.027	0.0613	2.0749					0.9774	0.491	Inf	1.99	0.4889
TM 1 - CM 1	-1.7552	-2.8302	-0.7204					-1.68244	0.49	Inf	-3.436	0.0137
TM 1 - TW 1	-0.2646	-1.2503	0.7729					-0.26997	0.499	Inf	-0.541	0.9994
TM 1 - CW 2	-0.8769	-1.7429	-0.0326					-0.85336	0.417	Inf	-2.045	0.4511
TM 1 - TM 2	-0.3849	-0.7042	-0.0676					-0.39244	0.142	Inf	-2.758	0.1059
TM 1 - CM 2	-1.5081	-2.6127	-0.4625					-1.49435	0.498	Inf	-3.002	0.0544
TM 1 - TW 2	-0.0205	-1.0029	1.041					-0.00758	0.506	Inf	-0.015	1
CM 1 - TW 1	1.4893	0.3807	2.6881					1.41247	0.548	Inf	2.577	0.1644
CM 1 - CW 2	0.8866	-0.1342	1.9112					0.82908	0.474	Inf	1.748	0.6555
CM 1 - TM 2	1.3753	0.3057	2.412					1.29	0.488	Inf	2.642	0.1409
CM 1 - CM 2	0.2511	-0.3076	0.8183					0.18809	0.246	Inf	0.764	0.9949
CM 1 - TW 2	1.7363	0.6028	2.9304					1.67485	0.556	Inf	3.015	0.0524
TW 1 - CW 2	-0.6119	-1.574	0.4108					-0.58339	0.484	Inf	-1.205	0.9309
TW 1 - TM 2	-0.1113	-1.1148	0.8926					-0.12247	0.498	Inf	-0.246	1
TW 1 - CM 2	-1.2331	-2.436	-0.0982					-1.22438	0.555	Inf	-2.205	0.3485
TW 1 - TW 2	0.2529	-0.1989	0.7108					0.26239	0.198	Inf	1.322	0.8907
CW 2 - TM 2	0.4921	-0.3689	1.3417					0.46092	0.416	Inf	1.109	0.9551
CW 2 - CM 2	-0.6298	-1.7068	0.377					-0.64099	0.483	Inf	-1.328	0.8886
CW 2 - TW 2	0.861	-0.1478	1.8664					0.84578	0.492	Inf	1.718	0.6755
TM 2 - CM 2	-1.1248	-2.2277	-0.0821					-1.10191	0.496	Inf	-2.22	0.3396
TM 2 - TW 2	0.3636	-0.678	1.3844					0.38486	0.505	Inf	0.762	0.9949
CM 2 - TW 2	1.483	0.3605	2.7237					1.48677	0.562	Inf	2.643	0.1405

## Sheet: XL
G	M	emmean	lower.HPD	upper.HPD		Frequentist Estimates:		emmean	SE	df	asymp.LCL	asymp.UCL
CW	1	-0.6707	-1.222	-0.115				-0.80883	0.313	Inf	-1.4233	-0.194
TM	1	-0.4619	-1.068	0.136				-0.48499	0.343	Inf	-1.1576	0.188
CM	1	1.1752	0.405	2.022				1.15416	0.418	Inf	0.3346	1.974
TW	1	0.6979	-0.121	1.556				0.98148	0.457	Inf	0.0848	1.878
CW	2	-0.8911	-1.454	-0.345				-0.93289	0.32	Inf	-1.5594	-0.306
TM	2	0.0527	-0.549	0.678				-0.00568	0.341	Inf	-0.674	0.663
CM	2	1.1496	0.243	2.037				1.12052	0.441	Inf	0.257	1.984
TW	2	0.064	-0.853	0.944				0.7891	0.458	Inf	-0.1076	1.686
contrast	estimate	lower.HPD	upper.HPD					estimate	SE	df	z.ratio	p.value
CW 1 - TM 1	-0.2031	-1.024	0.60087					-0.3238	0.464	Inf	-0.698	0.9971
CW 1 - CM 1	-1.8498	-2.839	-0.8907					-1.963	0.524	Inf	-3.747	0.0044
CW 1 - TW 1	-1.37	-2.379	-0.38186					-1.7903	0.555	Inf	-3.223	0.0278
CW 1 - CW 2	0.2233	-0.195	0.634					0.1241	0.184	Inf	0.675	0.9976
CW 1 - TM 2	-0.7212	-1.558	0.11163					-0.8031	0.463	Inf	-1.734	0.6651
CW 1 - CM 2	-1.8259	-2.926	-0.81439					-1.9293	0.542	Inf	-3.562	0.0088
CW 1 - TW 2	-0.7303	-1.766	0.35874					-1.5979	0.555	Inf	-2.878	0.0771
TM 1 - CM 1	-1.6368	-2.676	-0.65838					-1.6392	0.542	Inf	-3.024	0.051
TM 1 - TW 1	-1.165	-2.207	-0.13472					-1.4665	0.573	Inf	-2.56	0.1709
TM 1 - CW 2	0.4334	-0.385	1.23765					0.4479	0.468	Inf	0.957	0.9802
TM 1 - TM 2	-0.5201	-0.955	-0.09798					-0.4793	0.186	Inf	-2.576	0.1647
TM 1 - CM 2	-1.6098	-2.696	-0.53569					-1.6055	0.559	Inf	-2.871	0.0785
TM 1 - TW 2	-0.5276	-1.623	0.55583					-1.2741	0.573	Inf	-2.225	0.3366
CM 1 - TW 1	0.4787	-0.742	1.59849					0.1727	0.618	Inf	0.279	1
CM 1 - CW 2	2.0719	1.128	3.06674					2.087	0.528	Inf	3.951	0.002
CM 1 - TM 2	1.1238	0.112	2.13633					1.1598	0.539	Inf	2.15	0.3827
CM 1 - CM 2	0.0291	-0.715	0.75313					0.0336	0.297	Inf	0.113	1
CM 1 - TW 2	1.1145	-0.105	2.31832					0.3651	0.619	Inf	0.59	0.999
TW 1 - CW 2	1.5905	0.632	2.64728					1.9144	0.559	Inf	3.422	0.0144
TW 1 - TM 2	0.6456	-0.401	1.69205					0.9872	0.57	Inf	1.731	0.6671
TW 1 - CM 2	-0.4501	-1.712	0.73986					-0.139	0.634	Inf	-0.219	1
TW 1 - TW 2	0.6312	-0.12	1.36145					0.1924	0.305	Inf	0.631	0.9985
CW 2 - TM 2	-0.9452	-1.786	-0.13678					-0.9272	0.467	Inf	-1.984	0.493
CW 2 - CM 2	-2.0467	-3.131	-1.02198					-2.0534	0.546	Inf	-3.764	0.0042
CW 2 - TW 2	-0.9559	-2.02	0.09055					-1.722	0.559	Inf	-3.079	0.0433
TM 2 - CM 2	-1.0975	-2.174	-0.00834					-1.1262	0.557	Inf	-2.022	0.4669
TM 2 - TW 2	-0.0104	-1.088	1.0967					-0.7948	0.571	Inf	-1.393	0.8609
CM 2 - TW 2	1.0927	-0.183	2.37134					0.3314	0.634	Inf	0.523	0.9996

## Sheet: XG
G	M	emmean	lower.HPD	upper.HPD		Frequentist Estimates:		emmean	SE	df	asymp.LCL	asymp.UCL
CW	1	-1.111	-1.779	-0.4026				-1.551	0.329	Inf	-2.2	-0.905
TM	1	-0.667	-1.41	0.0296				-0.898	0.357	Inf	-1.6	-0.199
CM	1	-1.74	-2.836	-0.7037				-2.295	0.459	Inf	-3.19	-1.395
TW	1	-1.164	-2.212	-0.1684				-1.598	0.461	Inf	-2.5	-0.694
CW	2	-1.164	-1.893	-0.4651				-1.575	0.337	Inf	-2.24	-0.915
TM	2	0.168	-0.553	0.8942				-0.181	0.352	Inf	-0.87	0.508
CM	2	-0.991	-2.128	0.1012				-1.721	0.457	Inf	-2.62	-0.825
TW	2	-2.006	-3.225	-0.902				-2.301	0.499	Inf	-3.28	-1.322
contrast	estimate	lower.HPD	upper.HPD					estimate	SE	df	z.ratio	p.value
CW 1 - TM 1	-0.44361	-1.41427	0.575					-0.65299	0.482	Inf	-1.356	0.877
CW 1 - CM 1	0.63353	-0.58283	1.926					0.74403	0.556	Inf	1.337	0.8848
CW 1 - TW 1	0.05375	-1.16756	1.288					0.04741	0.563	Inf	0.084	1
CW 1 - CW 2	0.05254	-0.44956	0.566					0.02462	0.19	Inf	0.129	1
CW 1 - TM 2	-1.27897	-2.27667	-0.286					-1.37015	0.481	Inf	-2.846	0.084
CW 1 - CM 2	-0.12159	-1.3698	1.211					0.16981	0.561	Inf	0.303	1
CW 1 - TW 2	0.88823	-0.43964	2.226					0.74978	0.591	Inf	1.268	0.9106
TM 1 - CM 1	1.07521	-0.1929	2.364					1.39702	0.575	Inf	2.43	0.2265
TM 1 - TW 1	0.49729	-0.783	1.746					0.7004	0.58	Inf	1.207	0.9301
TM 1 - CW 2	0.49807	-0.46615	1.541					0.67761	0.487	Inf	1.392	0.8614
TM 1 - TM 2	-0.83514	-1.29172	-0.376					-0.71717	0.186	Inf	-3.863	0.0028
TM 1 - CM 2	0.31702	-0.96055	1.664					0.82279	0.578	Inf	1.424	0.8464
TM 1 - TW 2	1.33108	-0.00915	2.71					1.40277	0.608	Inf	2.308	0.2889
CM 1 - TW 1	-0.57121	-2.02432	0.91					-0.69662	0.645	Inf	-1.081	0.9609
CM 1 - CW 2	-0.57787	-1.88574	0.648					-0.71941	0.561	Inf	-1.282	0.9057
CM 1 - TM 2	-1.91242	-3.20655	-0.651					-2.11418	0.578	Inf	-3.659	0.0062
CM 1 - CM 2	-0.75557	-1.6932	0.11					-0.57423	0.336	Inf	-1.71	0.6807
CM 1 - TW 2	0.26225	-1.36252	1.768					0.00575	0.666	Inf	0.009	1
TW 1 - CW 2	-0.00277	-1.24975	1.219					-0.02279	0.567	Inf	-0.04	1
TW 1 - TM 2	-1.32882	-2.64436	-0.106					-1.41756	0.58	Inf	-2.445	0.2199
TW 1 - CM 2	-0.17541	-1.67861	1.308					0.12239	0.647	Inf	0.189	1
TW 1 - TW 2	0.83699	0.02086	1.649					0.70237	0.296	Inf	2.369	0.2566
CW 2 - TM 2	-1.33002	-2.38338	-0.364					-1.39477	0.487	Inf	-2.867	0.0794
CW 2 - CM 2	-0.17105	-1.49322	1.14					0.14518	0.565	Inf	0.257	1
CW 2 - TW 2	0.83518	-0.50612	2.187					0.72516	0.596	Inf	1.217	0.9272
TM 2 - CM 2	1.14898	-0.1568	2.462					1.53996	0.576	Inf	2.672	0.1312
TM 2 - TW 2	2.16123	0.82278	3.588					2.11993	0.61	Inf	3.473	0.0121
CM 2 - TW 2	1.01338	-0.57272	2.616					0.57998	0.673	Inf	0.861	0.9893

## Sheet: SW
G	M	emmean	lower.HPD	upper.HPD		Frequentist Estimates:		emmean	SE	df	asymp.LCL	asymp.UCL
CW	1	-1.043	-1.551	-0.54172				-1.244	0.238	Inf	-1.71	-0.7769
TM	1	-0.0566	-0.518	0.42407				-0.131	0.239	Inf	-0.6	0.3385
CM	1	-0.3705	-1.002	0.22476				-0.455	0.301	Inf	-1.04	0.1339
TW	1	-0.6505	-1.317	-0.00959				-0.832	0.312	Inf	-1.44	-0.2199
CW	2	-1.3005	-1.886	-0.71554				-1.625	0.26	Inf	-2.13	-1.1148
TM	2	-0.46	-1.008	0.06896				-0.713	0.243	Inf	-1.19	-0.237
CM	2	-0.3449	-1.086	0.37175				-0.979	0.343	Inf	-1.65	-0.3071
TW	2	-0.828	-1.594	-0.1115				-0.741	0.358	Inf	-1.44	-0.0388
contrast	estimate	lower.HPD	upper.HPD					estimate	SE	df	z.ratio	p.value
CW 1 - TM 1	-0.9905	-1.661	-0.2989					-1.1135	0.338	Inf	-3.295	0.0221
CW 1 - CM 1	-0.6749	-1.459	0.1174					-0.789	0.382	Inf	-2.063	0.4391
CW 1 - TW 1	-0.3944	-1.211	0.4118					-0.4126	0.39	Inf	-1.059	0.9651
CW 1 - CW 2	0.2586	-0.372	0.8842					0.3804	0.303	Inf	1.258	0.9142
CW 1 - TM 2	-0.5809	-1.326	0.121					-0.5315	0.337	Inf	-1.576	0.7648
CW 1 - CM 2	-0.6994	-1.584	0.176					-0.2651	0.416	Inf	-0.637	0.9984
CW 1 - TW 2	-0.2141	-1.123	0.6685					-0.5031	0.428	Inf	-1.176	0.9389
TM 1 - CM 1	0.315	-0.456	1.0885					0.3245	0.384	Inf	0.845	0.9905
TM 1 - TW 1	0.5975	-0.186	1.4176					0.7009	0.393	Inf	1.782	0.6326
TM 1 - CW 2	1.2494	0.501	1.9899					1.4939	0.354	Inf	4.225	0.0006
TM 1 - TM 2	0.4092	-0.147	0.9628					0.582	0.288	Inf	2.024	0.4657
TM 1 - CM 2	0.2846	-0.577	1.1671					0.8484	0.418	Inf	2.031	0.4607
TM 1 - TW 2	0.7714	-0.124	1.6311					0.6103	0.431	Inf	1.416	0.85
CM 1 - TW 1	0.2797	-0.614	1.1577					0.3764	0.433	Inf	0.869	0.9887
CM 1 - CW 2	0.9289	0.114	1.7812					1.1694	0.395	Inf	2.957	0.0618
CM 1 - TM 2	0.0912	-0.688	0.9161					0.2574	0.385	Inf	0.668	0.9978
CM 1 - CM 2	-0.0261	-0.857	0.7745					0.5239	0.401	Inf	1.307	0.8966
CM 1 - TW 2	0.457	-0.525	1.3857					0.2858	0.467	Inf	0.613	0.9987
TW 1 - CW 2	0.651	-0.225	1.4939					0.793	0.403	Inf	1.97	0.5023
TW 1 - TM 2	-0.1912	-1.054	0.6178					-0.1189	0.394	Inf	-0.302	1
TW 1 - CM 2	-0.3062	-1.308	0.6513					0.1475	0.461	Inf	0.32	1
TW 1 - TW 2	0.1695	-0.67	0.9877					-0.0906	0.411	Inf	-0.22	1
CW 2 - TM 2	-0.844	-1.606	-0.049					-0.912	0.351	Inf	-2.595	0.1574
CW 2 - CM 2	-0.9637	-1.916	-0.0614					-0.6455	0.429	Inf	-1.504	0.8054
CW 2 - TW 2	-0.4765	-1.408	0.4733					-0.8836	0.439	Inf	-2.014	0.4724
TM 2 - CM 2	-0.1203	-1.046	0.7732					0.2664	0.42	Inf	0.634	0.9984
TM 2 - TW 2	0.3652	-0.518	1.2916					0.0284	0.431	Inf	0.066	1
CM 2 - TW 2	0.4854	-0.543	1.5268					-0.2381	0.497	Inf	-0.479	0.9997

## Sheet: SM
G	M	emmean	lower.HPD	upper.HPD		Frequentist Estimates:		emmean	SE	df	asymp.LCL	asymp.UCL
CW	1	-1.075	-1.541	-0.6135				-1.185	0.226	Inf	-1.629	-0.7414
TM	1	-0.231	-0.645	0.2146				-0.213	0.232	Inf	-0.667	0.2412
CM	1	-0.574	-1.147	-0.0169				-0.623	0.288	Inf	-1.188	-0.0576
TW	1	-0.919	-1.559	-0.2721				-1.028	0.307	Inf	-1.629	-0.4265
CW	2	-1.323	-1.821	-0.836				-1.427	0.244	Inf	-1.905	-0.9498
TM	2	-0.516	-1.029	-0.02				-1.002	0.235	Inf	-1.463	-0.5404
CM	2	-0.961	-1.713	-0.2032				-1.513	0.343	Inf	-2.186	-0.8411
TW	2	-1.441	-2.596	-0.4235				-1.536	0.377	Inf	-2.275	-0.7963
contrast	estimate	lower.HPD	upper.HPD					estimate	SE	df	z.ratio	p.value
CW 1 - TM 1	-0.8451	-1.47835	-0.2041					-0.972	0.323	Inf	-3.007	0.0537
CW 1 - CM 1	-0.5003	-1.24477	0.2118					-0.5624	0.366	Inf	-1.538	0.7871
CW 1 - TW 1	-0.1609	-0.928488	0.6539					-0.1572	0.378	Inf	-0.416	0.9999
CW 1 - CW 2	0.2417	-0.318246	0.8278					0.2421	0.28	Inf	0.865	0.989
CW 1 - TM 2	-0.5543	-1.25439	0.0994					-0.1833	0.324	Inf	-0.566	0.9992
CW 1 - CM 2	-0.1118	-0.977756	0.7649					0.3283	0.407	Inf	0.807	0.9928
CW 1 - TW 2	0.3694	-0.776814	1.572					0.3506	0.436	Inf	0.805	0.9929
TM 1 - CM 1	0.3427	-0.383586	1.0443					0.4096	0.37	Inf	1.108	0.9553
TM 1 - TW 1	0.6844	-0.082517	1.4469					0.8148	0.384	Inf	2.121	0.4011
TM 1 - CW 2	1.0974	0.444888	1.752					1.2142	0.335	Inf	3.62	0.0071
TM 1 - TM 2	0.2891	-0.260896	0.8007					0.7888	0.271	Inf	2.908	0.0709
TM 1 - CM 2	0.7322	-0.118708	1.6232					1.3004	0.414	Inf	3.145	0.0355
TM 1 - TW 2	1.216	0.112944	2.4659					1.3226	0.442	Inf	2.994	0.0557
CM 1 - TW 1	0.3408	-0.507371	1.1835					0.4052	0.421	Inf	0.963	0.9795
CM 1 - CW 2	0.7502	-0.000175	1.5057					0.8045	0.376	Inf	2.14	0.3889
CM 1 - TM 2	-0.0597	-0.808216	0.6873					0.3791	0.371	Inf	1.021	0.9714
CM 1 - CM 2	0.3881	-0.408524	1.2148					0.8908	0.388	Inf	2.297	0.2949
CM 1 - TW 2	0.869	-0.286561	2.1535					0.913	0.473	Inf	1.93	0.53
TW 1 - CW 2	0.4066	-0.4176	1.1975					0.3994	0.388	Inf	1.029	0.9702
TW 1 - TM 2	-0.4026	-1.22874	0.371					-0.026	0.385	Inf	-0.068	1
TW 1 - CM 2	0.0406	-0.949062	1.0032					0.4856	0.456	Inf	1.064	0.9642
TW 1 - TW 2	0.526	-0.517639	1.7486					0.5078	0.416	Inf	1.22	0.9263
CW 2 - TM 2	-0.804	-1.49828	-0.0998					-0.4254	0.335	Inf	-1.269	0.9102
CW 2 - CM 2	-0.3601	-1.29019	0.5318					0.0862	0.416	Inf	0.207	1
CW 2 - TW 2	0.1248	-1.02203	1.3714					0.1085	0.443	Inf	0.245	1
TM 2 - CM 2	0.4445	-0.430457	1.3842					0.5116	0.413	Inf	1.237	0.9209
TM 2 - TW 2	0.93	-0.225075	2.1746					0.5339	0.441	Inf	1.209	0.9294
CM 2 - TW 2	0.4907	-0.781817	1.8112					0.0223	0.506	Inf	0.044	1

## Sheet: Hypotheses
Hypothesis	Estimate	Est.Error	CI.Lower	CI.Upper	Evid.Ratio	Post.Prob	Star
AG->TX->EG	2.7	1.46	0.3	5.12	30.3	0.97	*
CW->TM->CM	1.96	0.93	0.42	3.47	55.34	0.98	*
CM->TW->CW	0.74	1.27	-1.38	2.81	2.61	0.72
XH: AG->TX->EG	0.06	0.22	0	0.51	0.44	0.31
XH: CW->TM->CM	0.13	0.37	-0.44	0.75	1.79	0.64
XH: CM->TW->CW	-0.08	0.34	-0.63	0.48	0.67	0.4
XL: AG->TX->EG	2.02	0.88	0.55	3.44	70.43	0.99	*
XL: CW->TM->CM	1.12	0.62	0.07	2.11	23.63	0.96	*
XL: CM->TW->CW	0.9	0.82	-0.39	2.27	6.28	0.86
XG: AG->TX->EG	0.63	1.16	-1.26	2.54	2.26	0.69
XG: CW->TM->CM	0.71	0.57	-0.25	1.62	8.8	0.9
XG: CM->TW->CW	-0.08	0.93	-1.66	1.33	0.96	0.49
SW: AG->TX->EG	-0.04	0.81	-1.39	1.3	0.86	0.46
SW: CW->TM->CM	-0.11	0.58	-1.12	0.79	0.78	0.44
SWG: CM->TW->CW	0.08	0.71	-1.09	1.26	1.18	0.54
SM: AG->TX->EG	-0.09	0.81	-1.39	1.27	0.76	0.43
SM: CW->TM->CM	-0.16	0.48	-0.95	0.63	0.58	0.37
SM: CM->TW->CW	0.07	0.58	-0.86	1.04	1.18	0.54
