# Supplementary material for: Gender Dysphoria and Sexual Euphoria: A Bayesian Perspective on the Influence of Gender-Affirming Hormone Therapy on Sexual Arousal
Source: Arch Sex Behav. 2024 Jan 12;53(5):1859–71. doi: 10.1007/s10508-023-02778-1 (PMC11106106; doi:10.1007/s10508-023-02778-1)
Supplement: Supplementary file 9 — Supplementary file9 (XLSX 29 KB) [file 10508_2023_2778_MOESM9_ESM.xlsx]

## Sheet: Group
Group-Level Effects:
~S (Number of levels: 70)
	Estimate	Est.Error	l-95% CI	u-95% CI	Rhat	Bulk_ESS	Tail_ESS
sd(XH_Intercept)	1.32	0.14	1.07	1.62	1	5735	10771
sd(XL_Intercept)	1.13	0.15	0.86	1.45	1	6617	11752
sd(XG_Intercept)	1.31	0.19	0.98	1.72	1	5590	10494
sd(SM_Intercept)	0.62	0.15	0.32	0.91	1	4774	4588
sd(SF_Intercept)	0.67	0.15	0.37	0.98	1	5858	7826
cor(XH_Intercept,XL_Intercept)	0.57	0.11	0.32	0.76	1	6703	11993
cor(XH_Intercept,XG_Intercept)	-0.01	0.16	-0.31	0.3	1	5516	9552
cor(XL_Intercept,XG_Intercept)	-0.12	0.19	-0.47	0.26	1	3540	6706
cor(XH_Intercept,SM_Intercept)	0.23	0.18	-0.14	0.56	1	13123	13675
cor(XL_Intercept,SM_Intercept)	0.14	0.2	-0.25	0.51	1	11505	11568
cor(XG_Intercept,SM_Intercept)	-0.06	0.21	-0.46	0.35	1	8770	12691
cor(XH_Intercept,SF_Intercept)	0.36	0.17	0.01	0.68	1	11760	11804
cor(XL_Intercept,SF_Intercept)	0.42	0.17	0.06	0.73	1	11592	12265
cor(XG_Intercept,SF_Intercept)	-0.01	0.22	-0.44	0.42	1	9438	13072
cor(SM_Intercept,SF_Intercept)	0.73	0.17	0.33	0.95	1	7136	8013

## Sheet: Population
Population-Level Effects:
	Estimate	Est.Error	l-95% CI	u-95% CI	Rhat	Bulk_ESS	Tail_ESS
XH_GCW	1.3	0.27	0.77	1.83	1	3930	7241
XH_GTM	0.28	0.3	-0.32	0.87	1	3831	8036
XH_GCM	1.97	0.38	1.24	2.73	1	5787	9411
XH_GTW	0.63	0.33	0	1.28	1	5905	8710
XH_M2	-0.16	0.16	-0.48	0.15	1	13205	13463
XH_Age0	0.02	0.03	-0.03	0.07	1	4880	7492
XH_twPca	-0.06	0.19	-0.42	0.3	1	21293	15954
XH_tmPca	-0.03	0.14	-0.31	0.25	1	19996	15886
XH_sex_present0	-0.15	0.11	-0.35	0.06	1	5574	9130
XH_GTM:M2	0.53	0.23	0.09	0.99	1	14903	14117
XH_GCM:M2	-0.07	0.33	-0.72	0.58	1	17636	15570
XH_GTW:M2	-0.11	0.28	-0.64	0.45	1	17687	13641
XL_GCW	-0.5	0.25	-0.98	-0.01	1	6970	11693
XL_GTM	-0.43	0.29	-1	0.16	1	6794	10741
XL_GCM	1.37	0.3	0.78	1.98	1	11817	14448
XL_GTW	0.78	0.41	-0.02	1.58	1	9255	12796
XL_M2	-0.28	0.21	-0.69	0.12	1	12793	13875
XL_Age0	0.02	0.03	-0.03	0.07	1	7111	11416
XL_twPca	0.4	0.47	-0.51	1.34	1	17396	15705
XL_tmPca	-0.04	0.18	-0.39	0.3	1	20953	15666
XL_sex_present0	-0.3	0.11	-0.51	-0.09	1	8004	11817
XL_GTM:M2	0.8	0.3	0.22	1.39	1	15753	15730
XL_GCM:M2	0.2	0.43	-0.63	1.05	1	17190	14963
XL_GTW:M2	-0.35	0.43	-1.2	0.48	1	17432	14642
XG_GCW	-0.93	0.26	-1.44	-0.42	1	10205	13543
XG_GTM	-0.66	0.36	-1.37	0.04	1	7133	10750
XG_GCM	-1.78	0.36	-2.49	-1.07	1	13948	15278
XG_GTW	-1.16	0.5	-2.16	-0.19	1	8329	12674
XG_M2	-0.1	0.25	-0.59	0.4	1	12106	14113
XG_Age0	-0.02	0.03	-0.08	0.05	1	8431	12028
XG_twPca	0.11	0.31	-0.48	0.73	1	23668	14336
XG_tmPca	-0.08	0.16	-0.39	0.22	1	24912	15339
XG_sex_present0	0.46	0.13	0.21	0.72	1	7364	12039
XG_GTM:M2	0.93	0.34	0.25	1.6	1	14428	14583
XG_GCM:M2	0.86	0.51	-0.15	1.84	1	16266	15547
XG_GTW:M2	-0.75	0.49	-1.72	0.2	1	16621	15364
SM_GCW	-1.07	0.24	-1.55	-0.63	1	10412	14432
SM_GTM	-0.23	0.22	-0.66	0.2	1	14036	15005
SM_GCM	-0.47	0.26	-0.98	0.03	1	17451	15280
SM_GTW	-0.91	0.33	-1.56	-0.28	1	15432	15272
SM_M2	-0.25	0.29	-0.82	0.31	1	10791	13210
SM_Age0	-0.02	0.02	-0.05	0.01	1	12043	14068
SM_twPca	-0.85	0.37	-1.65	-0.17	1	21339	14562
SM_tmPca	0	0.24	-0.46	0.48	1	25672	16104
SM_sex_present0	0.04	0.08	-0.12	0.2	1	12776	15113
SM_GTM:M2	-0.04	0.39	-0.8	0.75	1	12157	14803
SM_GCM:M2	-0.2	0.5	-1.17	0.78	1	13223	14275
SM_GTW:M2	-0.29	0.64	-1.61	0.92	1	14744	13846
SF_GCW	-1.02	0.25	-1.51	-0.53	1	10967	14171
SF_GTM	-0.05	0.24	-0.52	0.43	1	13817	14881
SF_GCM	-0.25	0.26	-0.76	0.27	1	17560	15346
SF_GTW	-0.62	0.33	-1.28	0	1	14008	15039
SF_M2	-0.26	0.32	-0.89	0.37	1	11303	14176
SF_Age0	-0.02	0.02	-0.05	0.02	1	13352	14851
SF_twPca	-0.4	0.3	-1	0.18	1	21394	15722
SF_tmPca	-0.35	0.29	-0.97	0.17	1	27083	12964
SF_sex_present0	-0.11	0.08	-0.28	0.05	1	11026	13504
SF_GTM:M2	-0.15	0.43	-0.99	0.7	1	12515	13824
SF_GCM:M2	0.22	0.52	-0.79	1.23	1	13457	14890
SF_GTW:M2	0.09	0.53	-0.95	1.12	1	14577	15172

## Sheet: Family
Family Specific Parameters:
	Estimate	Est.Error	l-95% CI	u-95% CI	Rhat	Bulk_ESS	Tail_ESS
phi_XH	22.99	4.44	15.17	32.55	1	8523	11168
phi_XL	12.27	2.64	7.71	18.05	1	8073	11441
phi_XG	12.04	2.85	7.14	18.24	1	6716	10368
phi_SM	7.23	1.45	4.73	10.41	1	5959	7119
phi_SF	6.2	1.24	4.1	8.99	1	6748	10240
zoi_XH	0.04	0.02	0.01	0.08	1	34664	12047
zoi_XL	0.15	0.03	0.09	0.21	1	36353	14083
zoi_XG	0.25	0.04	0.18	0.32	1	38779	13999
zoi_SM	0.19	0.03	0.13	0.26	1	39163	13132
zoi_SF	0.2	0.04	0.14	0.27	1	37884	13682
coi_XH	0.83	0.14	0.47	1	1	27702	9840
coi_XL	0.55	0.11	0.33	0.76	1	37239	13712
coi_XG	0.03	0.03	0	0.11	1	27615	10481
coi_SM	0.04	0.04	0	0.14	1	27138	11277
coi_SF	0.04	0.04	0	0.13	1	27391	10695

## Sheet: XH
G	M	emmean	lower.HPD	upper.HPD
CW	1	1.298	0.7736	1.83
TM	1	0.277	-0.33176	0.856
CM	1	1.964	1.25198	2.739
TW	1	0.627	-0.00237	1.275
CW	2	1.131	0.60461	1.698
TM	2	0.646	0.04845	1.254
CM	2	1.727	0.94735	2.52
TW	2	0.357	-0.3449	1.068
contrast	estimate	lower.HPD	upper.HPD
CW 1 - TM 1	1.019	0.2109	1.7739
CW 1 - CM 1	-0.662	-1.574	0.2128
CW 1 - TW 1	0.668	-0.1685	1.4684
CW 1 - CW 2	0.1628	-0.1492	0.4739
CW 1 - TM 2	0.6473	-0.138	1.4365
CW 1 - CM 2	-0.4272	-1.3593	0.5111
CW 1 - TW 2	0.9375	0.0323	1.7747
TM 1 - CM 1	-1.6886	-2.6319	-0.7562
TM 1 - TW 1	-0.3498	-1.1948	0.5186
TM 1 - CW 2	-0.8568	-1.6426	-0.0574
TM 1 - TM 2	-0.3712	-0.6858	-0.0419
TM 1 - CM 2	-1.4517	-2.4234	-0.4771
TM 1 - TW 2	-0.0796	-0.9953	0.8244
CM 1 - TW 1	1.3359	0.3725	2.3257
CM 1 - CW 2	0.8287	-0.0547	1.7499
CM 1 - TM 2	1.3184	0.3649	2.2629
CM 1 - CM 2	0.2379	-0.3315	0.7816
CM 1 - TW 2	1.6049	0.5881	2.6303
TW 1 - CW 2	-0.5055	-1.3131	0.3312
TW 1 - TM 2	-0.0218	-0.8994	0.8292
TW 1 - CM 2	-1.1036	-2.1137	-0.0873
TW 1 - TW 2	0.2717	-0.1876	0.6944
CW 2 - TM 2	0.4863	-0.3066	1.2939
CW 2 - CM 2	-0.5893	-1.5627	0.3252
CW 2 - TW 2	0.7734	-0.0912	1.6613
TM 2 - CM 2	-1.0813	-2.0664	-0.0945
TM 2 - TW 2	0.2928	-0.6209	1.2052
CM 2 - TW 2	1.3726	0.3252	2.4376

## Sheet: XL
G	M	emmean	lower.HPD	upper.HPD
CW	1	-0.5019	-0.9884	-0.0155
TM	1	-0.4296	-0.9848	0.1728
CM	1	1.3653	0.7671	1.9653
TW	1	0.7735	-0.0256	1.5672
CW	2	-0.7796	-1.2908	-0.26
TM	2	0.0869	-0.5028	0.6685
CM	2	1.2761	0.4811	2.0768
TW	2	0.1448	-0.7475	1.0044
contrast	estimate	lower.HPD	upper.HPD
CW 1 - TM 1	-0.0724	-0.8185	0.6894
CW 1 - CM 1	-1.8673	-2.6414	-1.1052
CW 1 - TW 1	-1.2726	-2.1873	-0.3285
CW 1 - CW 2	0.278	-0.113	0.6974
CW 1 - TM 2	-0.5934	-1.336	0.1778
CW 1 - CM 2	-1.7866	-2.7105	-0.8559
CW 1 - TW 2	-0.6415	-1.6496	0.3475
TM 1 - CM 1	-1.7918	-2.6016	-0.9457
TM 1 - TW 1	-1.2071	-2.1674	-0.2103
TM 1 - CW 2	0.3567	-0.412	1.1035
TM 1 - TM 2	-0.5192	-0.939	-0.0957
TM 1 - CM 2	-1.7042	-2.6895	-0.7216
TM 1 - TW 2	-0.5722	-1.6435	0.4531
CM 1 - TW 1	0.5888	-0.3851	1.5849
CM 1 - CW 2	2.1511	1.367	2.9441
CM 1 - TM 2	1.276	0.4435	2.1112
CM 1 - CM 2	0.0872	-0.6618	0.7886
CM 1 - TW 2	1.2235	0.2286	2.3177
TW 1 - CW 2	1.5565	0.6146	2.4995
TW 1 - TM 2	0.6926	-0.3471	1.6242
TW 1 - CM 2	-0.5061	-1.6251	0.5957
TW 1 - TW 2	0.629	-0.1188	1.3666
CW 2 - TM 2	-0.8715	-1.6342	-0.0898
CW 2 - CM 2	-2.0614	-2.9859	-1.0904
CW 2 - TW 2	-0.9257	-1.9461	0.0584
TM 2 - CM 2	-1.1892	-2.1681	-0.187
TM 2 - TW 2	-0.054	-1.1214	0.9993
CM 2 - TW 2	1.137	-0.0478	2.3038

## Sheet: XG
G	M	emmean	lower.HPD	upper.HPD
CW	1	-0.933	-1.452	-0.4282
TM	1	-0.662	-1.368	0.0391
CM	1	-1.775	-2.471	-1.0616
TW	1	-1.151	-2.167	-0.2064
CW	2	-1.029	-1.639	-0.4184
TM	2	0.171	-0.547	0.8817
CM	2	-1.02	-1.984	-0.0788
TW	2	-1.989	-3.144	-0.878
contrast	estimate	lower.HPD	upper.HPD
CW 1 - TM 1	-0.2712	-1.1494	0.571
CW 1 - CM 1	0.8426	-0.0294	1.703
CW 1 - TW 1	0.2195	-0.9119	1.306
CW 1 - CW 2	0.0971	-0.3792	0.602
CW 1 - TM 2	-1.1068	-1.9499	-0.221
CW 1 - CM 2	0.0796	-0.9882	1.163
CW 1 - TW 2	1.0616	-0.1825	2.307
TM 1 - CM 1	1.1081	0.1614	2.135
TM 1 - TW 1	0.4928	-0.6941	1.683
TM 1 - CW 2	0.3697	-0.5501	1.29
TM 1 - TM 2	-0.8361	-1.2907	-0.373
TM 1 - CM 2	0.356	-0.8143	1.526
TM 1 - TW 2	1.3306	0.0681	2.704
CM 1 - TW 1	-0.6151	-1.8047	0.599
CM 1 - CW 2	-0.745	-1.6479	0.194
CM 1 - TM 2	-1.9452	-2.9363	-0.96
CM 1 - CM 2	-0.7603	-1.6377	0.108
CM 1 - TW 2	0.2198	-1.0514	1.616
TW 1 - CW 2	-0.1255	-1.2957	1.027
TW 1 - TM 2	-1.3227	-2.5723	-0.168
TW 1 - CM 2	-0.1384	-1.4993	1.243
TW 1 - TW 2	0.8395	0.0073	1.653
CW 2 - TM 2	-1.2055	-2.1461	-0.294
CW 2 - CM 2	-0.0174	-1.167	1.09
CW 2 - TW 2	0.9653	-0.2924	2.292
TM 2 - CM 2	1.195	-0.0235	2.328
TM 2 - TW 2	2.1678	0.8502	3.535
CM 2 - TW 2	0.984	-0.4881	2.472

## Sheet: SW
G	M	emmean	lower.HPD	upper.HPD
CW	1	-1.014	-1.502	-0.52613
TM	1	-0.0428	-0.514	0.42636
CM	1	-0.2434	-0.76	0.26558
TW	1	-0.617	-1.278	0.00768
CW	2	-1.269	-1.861	-0.70235
TM	2	-0.4489	-1.006	0.04871
CM	2	-0.2796	-1.016	0.41129
TW	2	-0.7872	-1.53	-0.07882
contrast	estimate	lower.HPD	upper.HPD
CW 1 - TM 1	-0.9688	-1.637	-0.2792
CW 1 - CM 1	-0.7686	-1.454	-0.0329
CW 1 - TW 1	-0.3995	-1.169	0.4166
CW 1 - CW 2	0.2553	-0.363	0.8942
CW 1 - TM 2	-0.5651	-1.304	0.1341
CW 1 - CM 2	-0.7351	-1.625	0.1202
CW 1 - TW 2	-0.2232	-1.106	0.6385
TM 1 - CM 1	0.202	-0.484	0.904
TM 1 - TW 1	0.5747	-0.242	1.3535
TM 1 - CW 2	1.2285	0.487	1.9694
TM 1 - TM 2	0.409	-0.153	0.9651
TM 1 - CM 2	0.2386	-0.584	1.1109
TM 1 - TW 2	0.7477	-0.132	1.6031
CM 1 - TW 1	0.3737	-0.445	1.2052
CM 1 - CW 2	1.0285	0.265	1.8194
CM 1 - TM 2	0.2073	-0.502	0.968
CM 1 - CM 2	0.0341	-0.729	0.8751
CM 1 - TW 2	0.5437	-0.352	1.4155
TW 1 - CW 2	0.6517	-0.214	1.5028
TW 1 - TM 2	-0.1654	-1.014	0.6325
TW 1 - CM 2	-0.3367	-1.286	0.6373
TW 1 - TW 2	0.1696	-0.628	1.039
CW 2 - TM 2	-0.8212	-1.604	-0.0475
CW 2 - CM 2	-0.9849	-1.924	-0.0786
CW 2 - TW 2	-0.4795	-1.428	0.4224
TM 2 - CM 2	-0.1763	-1.082	0.6855
TM 2 - TW 2	0.3374	-0.523	1.2768
CM 2 - TW 2	0.5104	-0.51	1.5374

## Sheet: SM
G	M	emmean	lower.HPD	upper.HPD
CW	1	-1.067	-1.55	-0.6258
TM	1	-0.228	-0.666	0.1933
CM	1	-0.465	-0.988	0.0113
TW	1	-0.9	-1.541	-0.2594
CW	2	-1.314	-1.81	-0.8267
TM	2	-0.51	-1.01	-0.0126
CM	2	-0.91	-1.649	-0.1672
TW	2	-1.405	-2.547	-0.3823
contrast	estimate	lower.HPD	upper.HPD
CW 1 - TM 1	-0.84104	-1.4759	-0.2062
CW 1 - CM 1	-0.59941	-1.2951	0.0615
CW 1 - TW 1	-0.17231	-0.9309	0.6551
CW 1 - CW 2	0.24314	-0.3065	0.8189
CW 1 - TM 2	-0.56032	-1.2264	0.1313
CW 1 - CM 2	-0.1568	-0.9753	0.7362
CW 1 - TW 2	0.34075	-0.7451	1.5729
TM 1 - CM 1	0.24076	-0.4226	0.9033
TM 1 - TW 1	0.67396	-0.0917	1.4574
TM 1 - CW 2	1.08941	0.4358	1.7535
TM 1 - TM 2	0.2828	-0.2333	0.8111
TM 1 - CM 2	0.68574	-0.1517	1.5668
TM 1 - TW 2	1.1861	0.0957	2.4485
CM 1 - TW 1	0.43416	-0.3635	1.2657
CM 1 - CW 2	0.84798	0.1493	1.5449
CM 1 - TM 2	0.04005	-0.6551	0.766
CM 1 - CM 2	0.44686	-0.3429	1.2483
CM 1 - TW 2	0.94424	-0.1964	2.1762
TW 1 - CW 2	0.41781	-0.4345	1.1842
TW 1 - TM 2	-0.39217	-1.2003	0.4171
TW 1 - CM 2	0.00763	-0.9286	1.03
TW 1 - TW 2	0.50475	-0.5569	1.6693
CW 2 - TM 2	-0.80883	-1.5209	-0.1064
CW 2 - CM 2	-0.40349	-1.2774	0.4971
CW 2 - TW 2	0.0935	-1.0496	1.3008
TM 2 - CM 2	0.40348	-0.492	1.2663
TM 2 - TW 2	0.90335	-0.2615	2.1221
CM 2 - TW 2	0.50802	-0.776	1.8082

## Sheet: Hypotheses
Hypothesis	Estimate	Est.Error	CI.Lower	CI.Upper	Evid.Ratio	Post.Prob	Star
AG->TX->CG	2.56	1.47	0.13	4.96	23.42	0.96	*
CW->TM->CM	1.98	0.94	0.4	3.49	47.9	0.98	*
CM->TW->CW	0.58	1.22	-1.41	2.59	2.12	0.68
XH: AG->TX->CG	0.04	0.19	0	0.41	0.41	0.29
XH: CW->TM->CM	0.11	0.35	-0.44	0.7	1.65	0.62
XH: CM->TW->CW	-0.07	0.33	-0.61	0.48	0.71	0.42
XL: AG->TX->CG	2	0.89	0.52	3.45	78.68	0.99	*
XL: CW->TM->CM	1.16	0.64	0.09	2.18	24.32	0.96	*
XL: CM->TW->CW	0.84	0.82	-0.46	2.23	5.68	0.85
XG: AG->TX->CG	0.51	1.15	-1.37	2.41	1.89	0.65
XG: CW->TM->CM	0.7	0.59	-0.32	1.6	7.98	0.89
XG: CM->TW->CW	-0.2	0.85	-1.59	1.16	0.73	0.42
SW: AG->TX->CG	-0.16	0.83	-1.53	1.2	0.72	0.42
SW: CW->TM->CM	-0.21	0.57	-1.19	0.68	0.6	0.38
SWG: CM->TW->CW	0.05	0.74	-1.18	1.29	1.12	0.53
SM: AG->TX->CG	-0.16	0.81	-1.47	1.2	0.67	0.4
SM: CW->TM->CM	-0.2	0.47	-0.97	0.57	0.51	0.34
SM: CM->TW->CW	0.04	0.6	-0.92	1.04	1.09	0.52
