# Supplementary material for: Gender Dysphoria and Sexual Euphoria: A Bayesian Perspective on the Influence of Gender-Affirming Hormone Therapy on Sexual Arousal
Source: Arch Sex Behav. 2024 Jan 12;53(5):1859–71. doi: 10.1007/s10508-023-02778-1 (PMC11106106; doi:10.1007/s10508-023-02778-1)
Supplement: Supplementary file 10 — Supplementary file10 (XLSX 40 KB) [file 10508_2023_2778_MOESM10_ESM.xlsx]

## Sheet: Group
Group-Level Effects:
~S (Number of levels: 70)
	Estimate	Est.Error	l-95% CI	u-95% CI	Rhat	Bulk_ESS	Tail_ESS
sd(XH_Intercept)	0.03	0.01	0	0.05	1	2483	3158
sd(XL_Intercept)	0.02	0.01	0	0.04	1	2424	5489
sd(XG_Intercept)	0.03	0.01	0	0.05	1	1896	4322
sd(SF_Intercept)	0.04	0.02	0.01	0.07	1	2497	4198
sd(SM_Intercept)	0.05	0.01	0.02	0.08	1	2663	4157
cor(XH_Intercept,XL_Intercept)	0.22	0.39	-0.64	0.82	1	5250	10280
cor(XH_Intercept,XG_Intercept)	-0.06	0.38	-0.75	0.66	1	4488	7438
cor(XL_Intercept,XG_Intercept)	0.24	0.4	-0.63	0.85	1	2986	7647
cor(XH_Intercept,SF_Intercept)	0.28	0.35	-0.51	0.83	1	3771	6061
cor(XL_Intercept,SF_Intercept)	0.14	0.39	-0.66	0.78	1	3382	7764
cor(XG_Intercept,SF_Intercept)	-0.11	0.36	-0.78	0.61	1	4954	9572
cor(XH_Intercept,SM_Intercept)	0.28	0.31	-0.44	0.8	1	2382	4535
cor(XL_Intercept,SM_Intercept)	0.24	0.37	-0.59	0.81	1	2242	4343
cor(XG_Intercept,SM_Intercept)	-0.12	0.34	-0.76	0.55	1	3248	6548
cor(SF_Intercept,SM_Intercept)	0.38	0.3	-0.34	0.83	1	2985	4929

## Sheet: Population
Population-Level Effects:										Frequentist Estimates:
	Estimate	Est.Error	l-95% CI	u-95% CI	Rhat	Bulk_ESS	Tail_ESS			Estimate	Std. Error	z value	Pr(>|z|)	Star
XH_GCW	-0.08	0.02	-0.12	-0.05	1	5727	9378			-0.081533	0.018201	-4.479	7.48e-06	***
XH_GTM	-0.06	0.02	-0.09	-0.02	1	9187	11902			-0.055838	0.019552	-2.856	0.00429	**
XH_GCM	-0.05	0.02	-0.1	0	1	8618	12462			-0.049037	0.024191	-2.027	0.04266	*
XH_GTW	-0.01	0.03	-0.06	0.04	1	8576	13282			-0.01348	0.025257	-0.534	0.59354
XH_M2	0.03	0.02	-0.02	0.08	1	4440	7855			0.032494	0.022508	1.444	0.14884
XH_Age0	0	0	0	0	1	17647	17121			0.001845	0.001302	1.418	0.15624
XH_sex_present0	-0.01	0.01	-0.02	0.01	1	10926	14084			-0.026621	0.021391	-1.244	0.21332
XH_twPca	-0.02	0.02	-0.07	0.02	1	11690	13662			-0.002759	0.015876	-0.174	0.86204
XH_tmPca	0	0.02	-0.04	0.03	1	10164	13405			-0.004743	0.006448	-0.736	0.46196
XH_GTM:M2	-0.06	0.04	-0.13	0.02	1	4745	8280			-0.057104	0.032367	-1.764	0.07768	.
XH_GCM:M2	-0.02	0.04	-0.11	0.06	1	5360	9804			-0.026823	0.039104	-0.686	0.49275
XH_GTW:M2	-0.04	0.04	-0.13	0.04	1	5366	9783			-0.043387	0.040059	-1.083	0.27877
XL_GCW	-0.12	0.02	-0.16	-0.09	1	5380	8842			-0.123812	0.01667	-7.427	1.11e-13	***
XL_GTM	-0.06	0.02	-0.1	-0.02	1	7874	12561			-0.060162	0.017919	-3.357	0.000787	***
XL_GCM	-0.04	0.02	-0.08	0	1	8051	11265			-0.040283	0.022146	-1.819	0.068918	.
XL_GTW	0.01	0.02	-0.04	0.05	1	7980	11299			0.00673	0.023148	0.291	0.771263
XL_M2	0.05	0.02	0.01	0.1	1	4053	7379			0.055204	0.019913	2.772	0.005567	**
XL_Age0	0	0	0	0	1	16245	16478			0.002368	0.001214	1.95	0.051232	.
XL_sex_present0	0	0.01	-0.01	0.01	1	11234	14360			-0.017358	0.019227	-0.903	0.366626
XL_twPca	-0.02	0.02	-0.06	0.02	1	10519	13581			-0.018833	0.014198	-1.326	0.184692
XL_tmPca	-0.02	0.01	-0.05	0.01	1	9975	13153			-0.001252	0.005998	-0.209	0.834707
XL_GTM:M2	-0.07	0.03	-0.13	0	1	4265	8631			-0.070629	0.028589	-2.471	0.013491	*
XL_GCM:M2	-0.05	0.04	-0.12	0.03	1	5054	9623			-0.047919	0.034662	-1.382	0.166819
XL_GTW:M2	-0.11	0.04	-0.19	-0.03	1	4867	9459			-0.112322	0.035536	-3.161	0.001574	**
XG_GCW	-0.09	0.02	-0.12	-0.05	1	5223	8691			-0.0884219	0.0180669	-4.894	9.87e-07	***
XG_GTM	-0.09	0.02	-0.12	-0.05	1	8483	12792			-0.0855262	0.0193942	-4.41	1.03e-05	***
XG_GCM	-0.07	0.02	-0.12	-0.02	1	7503	11211			-0.0704069	0.0240192	-2.931	0.00338	**
XG_GTW	-0.01	0.03	-0.06	0.04	1	8024	12567			-0.0146856	0.0250526	-0.586	0.55775
XG_M2	0.02	0.02	-0.03	0.06	1	3847	6778			0.0169365	0.0229796	0.737	0.46111
XG_Age0	0	0	0	0	1	17922	15927			0.0009433	0.0012717	0.742	0.45824
XG_sex_present0	0	0.01	-0.02	0.01	1	11661	14760			-0.0269281	0.0215801	-1.248	0.2121
XG_twPca	-0.03	0.02	-0.07	0.02	1	10270	13376			0.0018847	0.0158942	0.119	0.90561
XG_tmPca	0	0.02	-0.03	0.03	1	10235	13525			-0.0034607	0.0063263	-0.547	0.58435
XG_GTM:M2	-0.02	0.04	-0.09	0.06	1	4133	8340			-0.0160056	0.0330874	-0.484	0.62857
XG_GCM:M2	0.01	0.04	-0.08	0.09	1	4697	8893			0.0092317	0.0398635	0.232	0.81686
XG_GTW:M2	-0.05	0.04	-0.13	0.04	1	4832	9723			-0.0462845	0.0408873	-1.132	0.25763
SF_GCW	-0.13	0.02	-0.18	-0.08	1	6066	10452			-0.12874	0.023408	-5.5	3.8e-08	***
SF_GTM	-0.12	0.03	-0.17	-0.07	1	10120	13558			-0.115168	0.025134	-4.582	4.6e-06	***
SF_GCM	-0.1	0.03	-0.16	-0.04	1	9591	12853			-0.100969	0.031091	-3.248	0.00116	**
SF_GTW	-0.04	0.03	-0.1	0.02	1	10105	13732			-0.039525	0.032468	-1.217	0.22347
SF_M2	0	0.03	-0.07	0.06	1	4528	8665			-0.003698	0.028598	-0.129	0.89711
SF_Age0	0	0	0	0.01	1	16670	16282			0.002545	0.001684	1.511	0.1307
SF_sex_present0	0.01	0.01	-0.01	0.02	1	11882	13823			-0.010413	0.027335	-0.381	0.70324
SF_twPca	-0.01	0.03	-0.06	0.05	1	12861	13869			0.005345	0.020194	0.265	0.79126
SF_tmPca	0.01	0.02	-0.04	0.05	1	11739	13673			0.006669	0.008349	0.799	0.42439
SF_GTM:M2	0	0.05	-0.09	0.09	1	4896	8711			-0.001293	0.041113	-0.031	0.97491
SF_GCM:M2	0.03	0.05	-0.08	0.13	1	5702	9334			0.027618	0.049913	0.553	0.58004
SF_GTW:M2	-0.01	0.06	-0.12	0.1	1	5830	10391			-0.010102	0.050936	-0.198	0.84278
SM_GCW	-0.09	0.02	-0.13	-0.05	1	6127	10264			-0.0896527	0.0219158	-4.091	4.3e-05	***
SM_GTM	-0.08	0.02	-0.13	-0.04	1	9233	12871			-0.0850206	0.0235844	-3.605	0.000312	***
SM_GCM	-0.08	0.03	-0.14	-0.02	1	8856	11552			-0.0812203	0.0291027	-2.791	0.005258	**
SM_GTW	-0.06	0.03	-0.12	0	1	8977	12796			-0.0608575	0.0304677	-1.997	0.045777	*
SM_M2	0	0.03	-0.05	0.06	1	4313	7979			0.0032857	0.0244625	0.134	0.893151
SM_Age0	0	0	0	0	1	15103	15275			-0.0004939	0.0016442	-0.3	0.763875
SM_sex_present0	0	0.01	-0.02	0.01	1	11314	14427			-0.0098143	0.0242959	-0.404	0.68625
SM_twPca	-0.01	0.03	-0.06	0.04	1	11922	14141			-0.0050083	0.0179452	-0.279	0.780175
SM_tmPca	-0.01	0.02	-0.04	0.03	1	12197	14103			0.0008074	0.0080764	0.1	0.920364
SM_GTM:M2	-0.02	0.04	-0.09	0.06	1	4503	9375			-0.0160288	0.0350667	-0.457	0.647603
SM_GCM:M2	0	0.05	-0.1	0.09	1	5161	9010			-0.0044482	0.0427947	-0.104	0.917214
SM_GTW:M2	-0.03	0.05	-0.12	0.07	1	5483	10012			-0.0293236	0.0436419	-0.672	0.501638

## Sheet: Family
Family Specific Parameters:
	Estimate	Est.Error	l-95% CI	u-95% CI	Rhat	Bulk_ESS	Tail_ESS
sigma_XH	0.08	0.01	0.07	0.1	1	4331	8924
sigma_XL	0.08	0.01	0.06	0.09	1	4277	6546
sigma_XG	0.08	0.01	0.07	0.1	1	5169	7962
sigma_SF	0.1	0.01	0.09	0.12	1	3930	10642
sigma_SM	0.09	0.01	0.07	0.11	1	3542	8217

## Sheet: ResCorr
Residual Correlations:
	Estimate	Est.Error	l-95% CI	u-95% CI	Rhat	Bulk_ESS	Tail_ESS
rescor(XH,XL)	0.58	0.07	0.42	0.71	1	6987	10032
rescor(XH,XG)	0.66	0.07	0.52	0.77	1	6821	11595
rescor(XL,XG)	0.63	0.07	0.48	0.74	1	7709	9547
rescor(XH,SF)	0.41	0.09	0.22	0.58	1	7283	10814
rescor(XL,SF)	0.52	0.08	0.34	0.66	1	8209	12836
rescor(XG,SF)	0.51	0.08	0.33	0.66	1	8257	13364
rescor(XH,SM)	0.44	0.09	0.24	0.61	1	5132	8748
rescor(XL,SM)	0.55	0.09	0.36	0.69	1	5990	10713
rescor(XG,SM)	0.58	0.08	0.41	0.72	1	7212	12851
rescor(SF,SM)	0.49	0.09	0.3	0.66	1	5263	11163

## Sheet: XH
G	M	emmean	lower.HPD	upper.HPD		Frequentist Estimates:		emmean	SE	df	asymp.LCL	asymp.UCL
CW	1	-0.082	-0.1179	-0.046241				-0.0815	0.0182	126	-0.1176	-0.04551
TM	1	-0.0558	-0.0936	-0.016707				-0.0558	0.0196	126	-0.0945	-0.01715
CM	1	-0.0489	-0.0959	-0.000687				-0.049	0.0242	126	-0.0969	-0.00116
TW	1	-0.0137	-0.0622	0.036335				-0.0135	0.0253	126	-0.0635	0.0365
CW	2	-0.0503	-0.0879	-0.013033				-0.049	0.019	126	-0.0866	-0.01144
TM	2	-0.0804	-0.118	-0.041402				-0.0804	0.0196	126	-0.1191	-0.04176
CM	2	-0.0417	-0.0946	0.012276				-0.0434	0.0273	126	-0.0975	0.01072
TW	2	-0.0243	-0.0809	0.033965				-0.0244	0.0289	126	-0.0815	0.03272
contrast	estimate	lower.HPD	upper.HPD					estimate	SE	df	z.ratio	p.value
CW 1 - TM 1	-0.02611	-0.08061	0.0249					-0.0257	0.0267	126	-0.962	0.9789
CW 1 - CM 1	-0.0333	-0.09191	0.02729					-0.0325	0.0303	126	-1.073	0.9612
CW 1 - TW 1	-0.06841	-0.12809	-0.00589					-0.0681	0.0311	126	-2.186	0.3673
CW 1 - CW 2	-0.03181	-0.08024	0.01736					-0.0325	0.0225	126	-1.444	0.835
CW 1 - TM 2	-0.00161	-0.05265	0.05186					-0.00108	0.0267	126	-0.041	1
CW 1 - CM 2	-0.04023	-0.10372	0.02511					-0.0382	0.0328	126	-1.162	0.941
CW 1 - TW 2	-0.05749	-0.12579	0.00928					-0.0572	0.0341	126	-1.676	0.7027
TM 1 - CM 1	-0.0068	-0.06672	0.0562					-0.0068	0.0311	126	-0.219	1
TM 1 - TW 1	-0.04203	-0.10524	0.01922					-0.0424	0.0319	126	-1.326	0.8872
TM 1 - CW 2	-0.00572	-0.05981	0.04681					-0.0068	0.0273	126	-0.249	1
TM 1 - TM 2	0.02448	-0.02532	0.07579					0.0246	0.0233	126	1.058	0.9641
TM 1 - CM 2	-0.01413	-0.07993	0.05169					-0.0125	0.0336	126	-0.371	1
TM 1 - TW 2	-0.0316	-0.1003	0.03721					-0.0315	0.0349	126	-0.903	0.9853
CM 1 - TW 1	-0.03539	-0.10176	0.03643					-0.0356	0.035	126	-1.016	0.9712
CM 1 - CW 2	0.00149	-0.0575	0.06245					1.92e-06	0.0308	126	0	1
CM 1 - TM 2	0.03175	-0.02916	0.09213					0.0314	0.0311	126	1.01	0.9722
CM 1 - CM 2	-0.0073	-0.07482	0.06219					-0.00567	0.032	126	-0.177	1
CM 1 - TW 2	-0.02395	-0.09788	0.0521					-0.0247	0.0376	126	-0.655	0.9979
TW 1 - CW 2	0.03641	-0.0239	0.10037					0.0356	0.0316	126	1.125	0.9501
TW 1 - TM 2	0.06692	0.00314	0.12745					0.067	0.0319	126	2.097	0.4228
TW 1 - CM 2	0.02845	-0.04504	0.10206					0.0299	0.0372	126	0.803	0.9927
TW 1 - TW 2	0.01111	-0.064	0.08067					0.0109	0.0331	126	0.329	1
CW 2 - TM 2	0.03013	-0.02271	0.08414					0.0314	0.0273	126	1.152	0.9436
CW 2 - CM 2	-0.00847	-0.07354	0.05675					-0.00567	0.0333	126	-0.17	1
CW 2 - TW 2	-0.02615	-0.09719	0.04124					-0.0247	0.0345	126	-0.714	0.9964
TM 2 - CM 2	-0.03868	-0.10499	0.02631					-0.0371	0.0336	126	-1.103	0.955
TM 2 - TW 2	-0.05587	-0.12669	0.0125					-0.0561	0.0349	126	-1.609	0.7441
CM 2 - TW 2	-0.01766	-0.09796	0.06069					-0.019	0.0398	126	-0.478	0.9997

## Sheet: XL
G	M	emmean	lower.HPD	upper.HPD		Frequentist Estimates:		emmean	SE	df	asymp.LCL	asymp.UCL
CW	1	-0.12429	-0.1562	-0.09096				-0.12381	0.0167	126	-0.1568	-0.09082
TM	1	-0.05998	-0.0944	-0.02383				-0.06016	0.0179	126	-0.0956	-0.0247
CM	1	-0.03918	-0.0845	0.00277				-0.04028	0.0221	126	-0.0841	0.00354
TW	1	0.00659	-0.0381	0.05089				0.00673	0.0231	126	-0.0391	0.05254
CW	2	-0.07115	-0.1047	-0.0365				-0.06861	0.0174	126	-0.103	-0.03418
TM	2	-0.07558	-0.1117	-0.04133				-0.07559	0.0179	126	-0.111	-0.04013
CM	2	-0.03213	-0.0811	0.01746				-0.033	0.0249	126	-0.0823	0.01634
TW	2	-0.04751	-0.0993	0.00641				-0.05039	0.0264	126	-0.1026	0.00179
contrast	estimate	lower.HPD	upper.HPD					estimate	SE	df	z.ratio	p.value
CW 1 - TM 1	-0.06426	-0.1115	-0.015497					-0.06365	0.0245	126	-2.601	0.1655
CW 1 - CM 1	-0.08506	-0.1403	-0.031498					-0.08353	0.0277	126	-3.013	0.0604
CW 1 - TW 1	-0.13098	-0.1862	-0.074205					-0.13054	0.0285	126	-4.576	0.0003
CW 1 - CW 2	-0.05345	-0.0977	-0.007872					-0.0552	0.0199	126	-2.772	0.1115
CW 1 - TM 2	-0.04874	-0.0967	-0.000872					-0.04823	0.0245	126	-1.97	0.5058
CW 1 - CM 2	-0.09193	-0.1496	-0.031233					-0.09081	0.03	126	-3.028	0.0581
CW 1 - TW 2	-0.07688	-0.1385	-0.014916					-0.07342	0.0312	126	-2.353	0.2741
TM 1 - CM 1	-0.02087	-0.0768	0.035656					-0.01988	0.0285	126	-0.698	0.9969
TM 1 - TW 1	-0.06669	-0.1233	-0.010351					-0.06689	0.0293	126	-2.285	0.3101
TM 1 - CW 2	0.01103	-0.0393	0.059425					0.00845	0.025	126	0.338	1
TM 1 - TM 2	0.01563	-0.0332	0.062878					0.01542	0.0205	126	0.752	0.9951
TM 1 - CM 2	-0.02762	-0.0873	0.034309					-0.02716	0.0307	126	-0.885	0.987
TM 1 - TW 2	-0.01258	-0.0741	0.053					-0.00977	0.0319	126	-0.307	1
CM 1 - TW 1	-0.04582	-0.1094	0.01652					-0.04701	0.0321	126	-1.467	0.8235
CM 1 - CW 2	0.03183	-0.0236	0.086903					0.02833	0.0282	126	1.005	0.9729
CM 1 - TM 2	0.03609	-0.0199	0.091266					0.0353	0.0285	126	1.239	0.9185
CM 1 - CM 2	-0.00692	-0.0691	0.056858					-0.00728	0.0284	126	-0.257	1
CM 1 - TW 2	0.00852	-0.0605	0.076263					0.01011	0.0344	126	0.294	1
TW 1 - CW 2	0.07777	0.0212	0.132982					0.07534	0.029	126	2.602	0.165
TW 1 - TM 2	0.08222	0.024	0.137363					0.08232	0.0293	126	2.812	0.1012
TW 1 - CM 2	0.03873	-0.0277	0.10599					0.03973	0.034	126	1.168	0.9394
TW 1 - TW 2	0.05425	-0.015	0.119415					0.05712	0.0294	126	1.944	0.5234
CW 2 - TM 2	0.00464	-0.0446	0.05328					0.00698	0.025	126	0.279	1
CW 2 - CM 2	-0.0388	-0.1	0.020282					-0.03561	0.0304	126	-1.171	0.9387
CW 2 - TW 2	-0.02371	-0.0869	0.03827					-0.01822	0.0317	126	-0.576	0.9991
TM 2 - CM 2	-0.04355	-0.1039	0.016253					-0.04259	0.0307	126	-1.387	0.8616
TM 2 - TW 2	-0.02777	-0.0927	0.034324					-0.0252	0.0319	126	-0.79	0.9934
CM 2 - TW 2	0.0152	-0.0561	0.088853					0.01739	0.0363	126	0.479	0.9997

## Sheet: XG
G	M	emmean	lower.HPD	upper.HPD		Frequentist Estimates:		emmean	SE	df	asymp.LCL	asymp.UCL
CW	1	-0.0891	-0.1245	-0.0532				-0.0884	0.0181	126	-0.1242	-0.05267
TM	1	-0.0854	-0.1234	-0.0461				-0.0855	0.0194	126	-0.1239	-0.04715
CM	1	-0.0691	-0.115	-0.0192				-0.0704	0.024	126	-0.1179	-0.02287
TW	1	-0.0146	-0.0655	0.0333				-0.0147	0.0251	126	-0.0643	0.03489
CW	2	-0.0724	-0.1096	-0.0351				-0.0715	0.0189	126	-0.1088	-0.03416
TM	2	-0.0847	-0.1235	-0.0467				-0.0846	0.0194	126	-0.123	-0.04621
CM	2	-0.0444	-0.0983	0.0105				-0.0442	0.0272	126	-0.0981	0.00966
TW	2	-0.0446	-0.1004	0.0136				-0.044	0.0287	126	-0.1008	0.01277
contrast	estimate	lower.HPD	upper.HPD					estimate	SE	df	z.ratio	p.value
CW 1 - TM 1	-0.00357	-0.05744	0.04808					-0.002896	0.0265	126	-0.109	1
CW 1 - CM 1	-0.019944	-0.07763	0.03981					-0.018015	0.0301	126	-0.599	0.9988
CW 1 - TW 1	-0.07436	-0.13396	-0.012					-0.073736	0.0309	126	-2.387	0.2567
CW 1 - CW 2	-0.016516	-0.06364	0.03307					-0.016937	0.023	126	-0.737	0.9957
CW 1 - TM 2	-0.004206	-0.05731	0.04868					-0.003827	0.0265	126	-0.144	1
CW 1 - CM 2	-0.044559	-0.11141	0.01907					-0.044183	0.0327	126	-1.351	0.877
CW 1 - TW 2	-0.044226	-0.11018	0.02347					-0.044388	0.0339	126	-1.309	0.894
TM 1 - CM 1	-0.016314	-0.07967	0.04281					-0.015119	0.0309	126	-0.49	0.9997
TM 1 - TW 1	-0.070779	-0.1336	-0.00826					-0.070841	0.0317	126	-2.236	0.3378
TM 1 - CW 2	-0.012899	-0.06576	0.04141					-0.014041	0.0271	126	-0.519	0.9995
TM 1 - TM 2	-0.000814	-0.05224	0.05054					-0.000931	0.0238	126	-0.039	1
TM 1 - CM 2	-0.041025	-0.10701	0.0259					-0.041287	0.0334	126	-1.235	0.9199
TM 1 - TW 2	-0.04078	-0.10978	0.02739					-0.041493	0.0346	126	-1.198	0.9312
CM 1 - TW 1	-0.05469	-0.12078	0.01728					-0.055721	0.0347	126	-1.605	0.7467
CM 1 - CW 2	0.003364	-0.05805	0.06298					0.001079	0.0305	126	0.035	1
CM 1 - TM 2	0.015513	-0.04759	0.07355					0.014188	0.0309	126	0.46	0.9998
CM 1 - CM 2	-0.024493	-0.09216	0.04534					-0.026168	0.0326	126	-0.803	0.9927
CM 1 - TW 2	-0.024715	-0.09749	0.05048					-0.026373	0.0374	126	-0.705	0.9967
TW 1 - CW 2	0.05805	-0.0022	0.1201					0.0568	0.0314	126	1.812	0.6135
TW 1 - TM 2	0.070006	0.00504	0.13004					0.06991	0.0317	126	2.207	0.355
TW 1 - CM 2	0.029692	-0.04505	0.10149					0.029553	0.037	126	0.799	0.9929
TW 1 - TW 2	0.029883	-0.04117	0.10382					0.029348	0.0338	126	0.868	0.9883
CW 2 - TM 2	0.012093	-0.04003	0.06715					0.01311	0.0271	126	0.485	0.9997
CW 2 - CM 2	-0.028021	-0.09327	0.03766					-0.027247	0.0331	126	-0.822	0.9916
CW 2 - TW 2	-0.027986	-0.09694	0.03944					-0.027452	0.0343	126	-0.799	0.9929
TM 2 - CM 2	-0.04018	-0.10726	0.026					-0.040357	0.0334	126	-1.207	0.9285
TM 2 - TW 2	-0.040075	-0.10975	0.02825					-0.040562	0.0346	126	-1.171	0.9387
CM 2 - TW 2	0.000211	-0.07917	0.07898					-0.000205	0.0396	126	-0.005	1

## Sheet: SW
G	M	emmean	lower.HPD	upper.HPD		Frequentist Estimates:		emmean	SE	df	asymp.LCL	asymp.UCL
CW	1	-0.1295	-0.175	-0.0826				-0.1287	0.0234	126	-0.175	-0.0824
TM	1	-0.1151	-0.165	-0.065				-0.1152	0.0251	126	-0.165	-0.0654
CM	1	-0.1009	-0.163	-0.0384				-0.101	0.0311	126	-0.162	-0.0394
TW	1	-0.0394	-0.102	0.0255				-0.0395	0.0325	126	-0.104	0.0247
CW	2	-0.1333	-0.18	-0.0835				-0.1324	0.0244	126	-0.181	-0.0842
TM	2	-0.1202	-0.17	-0.0705				-0.1202	0.0251	126	-0.17	-0.0704
CM	2	-0.0784	-0.151	-0.0112				-0.077	0.0352	126	-0.147	-0.0073
TW	2	-0.0521	-0.126	0.0215				-0.0533	0.037	126	-0.127	0.02
contrast	estimate	lower.HPD	upper.HPD					estimate	SE	df	z.ratio	p.value
CW 1 - TM 1	-0.01449	-0.081932	0.0542					-0.01357	0.0343	126	-0.395	0.9999
CW 1 - CM 1	-0.02873	-0.105954	0.04741					-0.02777	0.0389	126	-0.713	0.9965
CW 1 - TW 1	-0.09066	-0.171456	-0.01347					-0.08921	0.04	126	-2.229	0.3419
CW 1 - CW 2	0.00372	-0.057752	0.06643					0.0037	0.0286	126	0.129	1
CW 1 - TM 2	-0.00935	-0.078917	0.05689					-0.00858	0.0343	126	-0.25	1
CW 1 - CM 2	-0.05101	-0.138229	0.03075					-0.05169	0.0422	126	-1.224	0.9234
CW 1 - TW 2	-0.07733	-0.163238	0.01212					-0.07541	0.0438	126	-1.722	0.673
TM 1 - CM 1	-0.01425	-0.094731	0.06563					-0.0142	0.04	126	-0.355	1
TM 1 - TW 1	-0.07562	-0.157607	0.00533					-0.07564	0.0411	126	-1.842	0.5927
TM 1 - CW 2	0.01812	-0.051949	0.08733					0.01727	0.035	126	0.493	0.9997
TM 1 - TM 2	0.00552	-0.05781	0.07274					0.00499	0.0295	126	0.169	1
TM 1 - CM 2	-0.03653	-0.119393	0.05355					-0.03812	0.0433	126	-0.881	0.9873
TM 1 - TW 2	-0.06266	-0.156603	0.02507					-0.06184	0.0448	126	-1.382	0.8639
CM 1 - TW 1	-0.06135	-0.151649	0.02732					-0.06144	0.045	126	-1.366	0.8708
CM 1 - CW 2	0.03236	-0.048378	0.10787					0.03147	0.0395	126	0.796	0.9931
CM 1 - TM 2	0.01937	-0.060513	0.09909					0.01919	0.04	126	0.48	0.9997
CM 1 - CM 2	-0.02269	-0.108251	0.06794					-0.02392	0.0409	126	-0.585	0.999
CM 1 - TW 2	-0.04875	-0.142626	0.05057					-0.04764	0.0483	126	-0.986	0.9757
TW 1 - CW 2	0.09414	0.011306	0.17044					0.09291	0.0406	126	2.288	0.3083
TW 1 - TM 2	0.08129	0.000821	0.16246					0.08063	0.0411	126	1.964	0.5103
TW 1 - CM 2	0.03899	-0.055374	0.13731					0.03752	0.0479	126	0.783	0.9937
TW 1 - TW 2	0.01269	-0.077133	0.10377					0.0138	0.0421	126	0.328	1
CW 2 - TM 2	-0.01314	-0.080322	0.05766					-0.01228	0.035	126	-0.351	1
CW 2 - CM 2	-0.05492	-0.137885	0.03264					-0.05539	0.0428	126	-1.294	0.8997
CW 2 - TW 2	-0.081	-0.169752	0.00601					-0.07911	0.0443	126	-1.784	0.6318
TM 2 - CM 2	-0.04187	-0.127184	0.04419					-0.04311	0.0433	126	-0.996	0.9743
TM 2 - TW 2	-0.06769	-0.158635	0.01843					-0.06683	0.0448	126	-1.493	0.8097
CM 2 - TW 2	-0.02589	-0.130606	0.0737					-0.02372	0.0511	126	-0.464	0.9998

## Sheet: SM
G	M	emmean	lower.HPD	upper.HPD		Frequentist Estimates:		emmean	SE	df	asymp.LCL	asymp.UCL
CW	1	-0.0908	-0.133	-0.04709				-0.0897	0.0219	126	-0.133	-0.046282
TM	1	-0.0852	-0.129	-0.03746				-0.085	0.0236	126	-0.132	-0.038348
CM	1	-0.0794	-0.135	-0.02054				-0.0812	0.0291	126	-0.139	-0.023627
TW	1	-0.0608	-0.122	-0.00489				-0.0609	0.0305	126	-0.121	-0.000563
CW	2	-0.088	-0.132	-0.04376				-0.0864	0.0228	126	-0.131	-0.041329
TM	2	-0.0979	-0.144	-0.05179				-0.0978	0.0236	126	-0.144	-0.051091
CM	2	-0.0808	-0.144	-0.01684				-0.0824	0.0325	126	-0.147	-0.018103
TW	2	-0.0854	-0.153	-0.01652				-0.0869	0.0343	126	-0.155	-0.01896
contrast	estimate	lower.HPD	upper.HPD					estimate	SE	df	z.ratio	p.value
CW 1 - TM 1	-0.005558	-0.0703	0.0558					-0.004632	0.0322	126	-0.144	1
CW 1 - CM 1	-0.011234	-0.0841	0.0597					-0.008432	0.0365	126	-0.231	1
CW 1 - TW 1	-0.029861	-0.1025	0.0451					-0.028795	0.0375	126	-0.767	0.9945
CW 1 - CW 2	-0.003072	-0.057	0.05					-0.003286	0.0245	126	-0.134	1
CW 1 - TM 2	0.007244	-0.0575	0.0687					0.008111	0.0322	126	0.252	1
CW 1 - CM 2	-0.010108	-0.0867	0.0672					-0.00727	0.0392	126	-0.186	1
CW 1 - TW 2	-0.005117	-0.0831	0.0783					-0.002757	0.0407	126	-0.068	1
TM 1 - CM 1	-0.005738	-0.0793	0.0691					-0.0038	0.0375	126	-0.101	1
TM 1 - TW 1	-0.024389	-0.0986	0.0504					-0.024163	0.0385	126	-0.627	0.9984
TM 1 - CW 2	0.002697	-0.06	0.0674					0.001346	0.0328	126	0.041	1
TM 1 - TM 2	0.01266	-0.0437	0.0691					0.012743	0.0251	126	0.507	0.9996
TM 1 - CM 2	-0.004748	-0.0836	0.0747					-0.002638	0.0401	126	-0.066	1
TM 1 - TW 2	0.000167	-0.0836	0.0815					0.001875	0.0416	126	0.045	1
CM 1 - TW 1	-0.01887	-0.1007	0.0633					-0.020363	0.0422	126	-0.483	0.9997
CM 1 - CW 2	0.008002	-0.064	0.0808					0.005147	0.037	126	0.139	1
CM 1 - TM 2	0.018291	-0.0549	0.0927					0.016543	0.0375	126	0.442	0.9998
CM 1 - CM 2	0.001329	-0.0747	0.0774					0.001162	0.0351	126	0.033	1
CM 1 - TW 2	0.005653	-0.0815	0.0969					0.005675	0.045	126	0.126	1
TW 1 - CW 2	0.026947	-0.0465	0.1013					0.025509	0.038	126	0.671	0.9976
TW 1 - TM 2	0.036978	-0.0363	0.1134					0.036906	0.0385	126	0.958	0.9793
TW 1 - CM 2	0.02001	-0.0669	0.108					0.021525	0.0445	126	0.484	0.9997
TW 1 - TW 2	0.024795	-0.0529	0.1046					0.026038	0.0361	126	0.721	0.9962
CW 2 - TM 2	0.009976	-0.0558	0.0718					0.011397	0.0328	126	0.348	1
CW 2 - CM 2	-0.007392	-0.0833	0.0716					-0.003984	0.0397	126	-0.1	1
CW 2 - TW 2	-0.002258	-0.0813	0.0816					0.000528	0.0412	126	0.013	1
TM 2 - CM 2	-0.01701	-0.0948	0.0635					-0.015381	0.0401	126	-0.383	0.9999
TM 2 - TW 2	-0.012153	-0.098	0.0676					-0.010868	0.0416	126	-0.261	1
CM 2 - TW 2	0.005313	-0.086	0.1019					0.004513	0.0473	126	0.095	1

## Sheet: Hypothses
Hypothesis	Estimate	Est.Error	CI.Lower	CI.Upper	Evid.Ratio	Post.Prob	Star
AG->TX->EG	0.04	0.14	-0.19	0.26	1.49	0.6
CW->TM->CM	-0.09	0.1	-0.25	0.07	0.21	0.17
CM->TW->CW	0.12	0.1	-0.04	0.28	8.7	0.9
XH: AG->TX->EG	0.01	0.06	-0.08	0.11	1.31	0.57
XH: CW->TM->CM	-0.01	0.04	-0.08	0.05	0.59	0.37
XH: CM->TW->CW	0.03	0.04	-0.04	0.09	3.16	0.76
XL: AG->TX->EG	0.02	0.06	-0.07	0.12	1.65	0.62
XL: CW->TM->CM	-0.06	0.05	-0.13	0.02	0.11	0.1
XL: CM->TW->CW	0.08	0.04	0.01	0.16	37.46	0.97	*
XG: AG->TX->EG	0	0.06	-0.1	0.1	0.95	0.49
XG: CW->TM->CM	-0.01	0.04	-0.08	0.05	0.57	0.36
XG: CM->TW->CW	0.01	0.04	-0.05	0.09	1.64	0.62
SW: AG->TX->EG	-0.03	0.08	-0.15	0.1	0.52	0.34
SW: CW->TM->CM	-0.02	0.05	-0.1	0.07	0.62	0.38
SWG: CM->TW->CW	-0.01	0.06	-0.1	0.08	0.7	0.41
SM: AG->TX->EG	0	0.05	-0.08	0.09	0.97	0.49
SM: CW->TM->CM	0	0.04	-0.07	0.06	0.88	0.47
SM: CM->TW->CW	0.01	0.04	-0.06	0.08	1.33	0.57
