# Supplementary material for: Gender Dysphoria and Sexual Euphoria: A Bayesian Perspective on the Influence of Gender-Affirming Hormone Therapy on Sexual Arousal
Source: Arch Sex Behav. 2024 Jan 12;53(5):1859–71. doi: 10.1007/s10508-023-02778-1 (PMC11106106; doi:10.1007/s10508-023-02778-1)
Supplement: Supplementary file 11 — Supplementary file11 (XLSX 23 KB) [file 10508_2023_2778_MOESM11_ESM.xlsx]

## Sheet: Priors - raw resp
	G	M	emmean - cust	emmean - flat	cust prior	% diff	|% diff|
XH	CW	1	1.298	1.23	1	5.52846	5.52846
	TM	1	0.277	0.192	1	44.2708	44.2708
	CM	1	1.964	1.946	1	0.924974	0.924974
	TW	1	0.627	0.461	1	36.0087	36.0087
	CW	2	1.131	1.065		6.19718	6.19718
	TM	2	0.646	0.573		12.74	12.74
	CM	2	1.727	1.701		1.52851	1.52851
	TW	2	0.357	0.21		70	70
XL	CW	1	-0.5019	-0.6707	1	-25.1677	25.1677
	TM	1	-0.4296	-0.4619		-6.99286	6.99286
	CM	1	1.3653	1.1752	1	16.176	16.176
	TW	1	0.7735	0.6979		10.8325	10.8325
	CW	2	-0.7796	-0.8911		-12.5126	12.5126
	TM	2	0.0869	0.0527		64.8956	64.8956
	CM	2	1.2761	1.1496		11.0038	11.0038
	TW	2	0.1448	0.064		126.25	126.25
XG	CW	1	-0.933	-1.111	1	-16.0216	16.0216
	TM	1	-0.662	-0.667		-0.749625	0.749625
	CM	1	-1.775	-1.74	1	2.01149	2.01149
	TW	1	-1.151	-1.164		-1.11684	1.11684
	CW	2	-1.029	-1.164		-11.5979	11.5979
	TM	2	0.171	0.168		1.78571	1.78571
	CM	2	-1.02	-0.991		2.92634	2.92634
	TW	2	-1.989	-2.006		-0.847458	0.847458
SW	CW	1	-1.014	-1.043		-2.78044	2.78044
	TM	1	-0.0428	-0.0566		-24.3816	24.3816
	CM	1	-0.2434	-0.3705	1	-34.305	34.305
	TW	1	-0.617	-0.6505		-5.14988	5.14988
	CW	2	-1.269	-1.3005		-2.42215	2.42215
	TM	2	-0.4489	-0.46		-2.41304	2.41304
	CM	2	-0.2796	-0.3449		-18.933	18.933
	TW	2	-0.7872	-0.828		-4.92754	4.92754
SM	CW	1	-1.067	-1.075		-0.744186	0.744186
	TM	1	-0.228	-0.231		-1.2987	1.2987
	CM	1	-0.465	-0.574	1	-18.9895	18.9895
	TW	1	-0.9	-0.919		-2.06746	2.06746
	CW	2	-1.314	-1.323		-0.680272	0.680272
	TM	2	-0.51	-0.516		-1.16279	1.16279
	CM	2	-0.91	-0.961		-5.30697	5.30697
	TW	2	-1.405	-1.441		-2.49827	2.49827
min						-34.305	0.680272
max						126.25	126.25
median						-0.798541	5.03871
min w/ prior						-34.305	0.924974
max w/ prior						44.2708	44.2708
median w/prior						-7.00505	20.6719

## Sheet: Priors - cat-spec resp
	G	M	emmean - cust	emmean - flat	cust prior	% diff	|% diff|
XHXG	CW	1	0.0194	0.0952	1	-79.6218	79.6218
	TM	1	-0.1637	-0.17777		-7.91472	7.91472
	CM	1	1.322	1.52834	1	-13.5009	13.5009
	TW	1	-0.6641	-0.66359		0.0768547	0.0768547
	CW	2	-0.0521	0.00886		-688.036	688.036
	TM	2	-0.6816	-0.69619		-2.09569	2.09569
	CM	2	1.05	1.20974		-13.2045	13.2045
	TW	2	-0.3978	-0.39326		1.15445	1.15445
XHXL	CW	1	-0.458	-0.428	1	7.00935	7.00935
	TM	1	-1.876	-1.877		-0.0532765	0.0532765
	CM	1	-1.764	-1.745	1	1.08883	1.08883
	TW	1	-1.187	-1.185		0.168776	0.168776
	CW	2	-0.338	-0.32		5.625	5.625
	TM	2	-2.028	-2.023		0.247158	0.247158
	CM	2	-1.981	-1.965		0.814249	0.814249
	TW	2	-1.144	-1.141		0.262927	0.262927
XLXG	CW	1	-0.917	-0.873	1	5.04009	5.04009
	TM	1	-0.425	-0.428		-0.700935	0.700935
	CM	1	0.831	0.893	1	-6.94289	6.94289
	TW	1	-0.277	-0.277		0	0
	CW	2	-1.043	-1.014		2.85996	2.85996
	TM	2	-0.41	-0.415		-1.20482	1.20482
	CM	2	1.105	1.167		-5.31277	5.31277
	TW	2	-0.656	-0.659		-0.455235	0.455235
min						-688.036	0
max						7.00935	688.036
median						-0.578085	2.03239
min w/ prior						-79.6218	1.08883
max w/ prior						7.00935	79.6218
median w/prior						-0.951399	5.99149

## Sheet: Priors - arous-spec resp
	G	M	emmean - cust	emmean - flat	cust prior	% diff	|% diff|
XHS	CW	1	1.21	1.208		0.165563	0.165563
	TM	1	0.152	0.152		0	0
	CM	1	0.875	1.063	1	-17.6858	17.6858
	TW	1	0.666	0.667		-0.149925	0.149925
	CW	2	1.177	1.173		0.341006	0.341006
	TM	2	0.685	0.687		-0.291121	0.291121
	CM	2	1.202	1.35		-10.963	10.963
	TW	2	0.719	0.719		0	0
XLSW	CW	1	0.256	0.255		0.392157	0.392157
	TM	1	-0.118	-0.12		-1.66667	1.66667
	CM	1	0.491	0.795	1	-38.239	38.239
	TW	1	0.699	0.699		0	0
	CW	2	0.309	0.306		0.980392	0.980392
	TM	2	0.342	0.34		0.588235	0.588235
	CM	2	0.7	0.848		-17.4528	17.4528
	TW	2	0.588	0.59		-0.338983	0.338983
XGSM	CW	1	0.0198	0.022		-10	10
	TM	1	-0.1856	-0.1848		0.4329	0.4329
	CM	1	-0.0964	-0.427	1	-77.4239	77.4239
	TW	1	-0.0789	-0.0731		7.93434	7.93434
	CW	2	0.0975	0.0988		-1.31579	1.31579
	TM	2	0.4159	0.4155		0.0962696	0.0962696
	CM	2	0.254	0.0825		207.879	207.879
	TW	2	-0.1896	-0.1872		1.28205	1.28205
min						-77.4239	0
max						207.879	207.879
median						-0.0749625	0.784314
min w/ prior						-77.4239	17.6858
max w/ prior						-17.6858	77.4239
median w/prior						-38.239	38.239

## Sheet: Contrasts - resp
	G	M	emmean - raw	emmean - arous-spec	% diff	|% diff|
XH/XHS	CW	1	1.298	1.21	6.77966	6.77966
	TM	1	0.277	0.152	45.1264	45.1264
	CM	1	1.964	0.875	55.4481	55.4481
	TW	1	0.627	0.666	-6.2201	6.2201
	CW	2	1.131	1.177	-4.0672	4.0672
	TM	2	0.646	0.685	-6.03715	6.03715
	CM	2	1.727	1.202	30.3995	30.3995
	TW	2	0.357	0.719	-101.401	101.401
XL/XLSW	CW	1	-0.5019	0.256	151.006	151.006
	TM	1	-0.4296	-0.118	72.5326	72.5326
	CM	1	1.3653	0.491	64.0372	64.0372
	TW	1	0.7735	0.699	9.63154	9.63154
	CW	2	-0.7796	0.309	139.636	139.636
	TM	2	0.0869	0.342	-293.556	293.556
	CM	2	1.2761	0.7	45.1454	45.1454
	TW	2	0.1448	0.588	-306.077	306.077
XG/XGSM	CW	1	-0.933	0.0198	102.122	102.122
	TM	1	-0.662	-0.1856	71.9637	71.9637
	CM	1	-1.775	-0.0964	94.569	94.569
	TW	1	-1.151	-0.0789	93.1451	93.1451
	CW	2	-1.029	0.0975	109.475	109.475
	TM	2	0.171	0.4159	-143.216	143.216
	CM	2	-1.02	0.254	124.902	124.902
	TW	2	-1.989	-0.1896	90.4676	90.4676
min					-306.077	4.0672
max					151.006	306.077
median					54.5913	98.3456

## Sheet: Contrasts - VS act
	G	M	emmean - raw	emmean - arous-spec	% diff	|% diff|
XH/XHS	CW	1	-0.082	0.0338	141.22	141.22
	TM	1	-0.0558	0.0427	176.523	176.523
	CM	1	-0.0489	0.04	181.8	181.8
	TW	1	-0.0137	0.0286	308.759	308.759
	CW	2	-0.0503	0.0551	209.543	209.543
	TM	2	-0.0804	0.0266	133.085	133.085
	CM	2	-0.0417	0.037	188.729	188.729
	TW	2	-0.0243	0.0464	290.947	290.947
XL/XLSW	CW	1	-0.12429	0.0115	109.253	109.253
	TM	1	-0.05998	0.06	200.033	200.033
	CM	1	-0.03918	0.0635	262.072	262.072
	TW	1	0.00659	0.0506	-667.83	667.83
	CW	2	-0.07115	0.064	189.951	189.951
	TM	2	-0.07558	0.0478	163.244	163.244
	CM	2	-0.03213	0.0508	258.108	258.108
	TW	2	-0.04751	0.0197	141.465	141.465
XG/XGSM	CW	1	-0.0891	0.00449	105.039	105.039
	TM	1	-0.0854	-0.00335	96.0773	96.0773
	CM	1	-0.0691	0.017	124.602	124.602
	TW	1	-0.0146	0.03314	326.986	326.986
	CW	2	-0.0724	0.01993	127.528	127.528
	TM	2	-0.0847	0.01196	114.12	114.12
	CM	2	-0.0444	0.03996	190	190
	TW	2	-0.0446	0.03856	186.457	186.457
min					-667.83	96.0773
max					326.986	667.83
median					176.598	185.264
